# Supplementary material for: Regioselective electrosynthesis of tetra- and hexa-functionalized [60]fullerene derivatives with unprecedented addition patterns
Source: Chem Sci. 2019 Nov 20;11(2):384–8. doi: 10.1039/c9sc02131k (PMC7021186; doi:10.1039/c9sc02131k)
Supplement: Supplementary file 2 [file SC-011-C9SC02131K-s002.cif]

# Electronic Supplementary Material (ESI) for Chemical Science.
# This journal is © The Royal Society of Chemistry 2019

####################################################################### 
# 
# This file contains crystal structure data downloaded from the 
# Cambridge Structural Database (CSD) hosted by the Cambridge 
# Crystallographic Data Centre (CCDC).
# 
# Full information about CCDC data access policies and citation 
# guidelines are available at http://www.ccdc.cam.ac.uk/access/V1 
# 
# Audit and citation data items may have been added by the CCDC. 
# Please retain this information to preserve the provenance of 
# this file and to allow appropriate attribution of the data. 
# 
#######################################################################

data_shelxl
_database_code_depnum_ccdc_archive 'CCDC 1900924'
loop_
_audit_author_name
_audit_author_address
'Kaiqing Liu'
;University of Science and Technology of China
China
;
_audit_update_record             
;
2019-04-24 deposited with the CCDC.	2019-11-11 downloaded from the CCDC.
;

_audit_creation_method           SHELXL-2013
_chemical_name_systematic        
;
 ?
;
_chemical_name_common            ?
_chemical_melting_point          ?
_chemical_formula_moiety         ?
_chemical_formula_sum            'C78 H19 N O S2'
_chemical_formula_weight         1050.06

loop_
_atom_type_symbol
_atom_type_description
_atom_type_scat_dispersion_real
_atom_type_scat_dispersion_imag
_atom_type_scat_source
C C 0.0181 0.0091 'International Tables Vol C Tables 4.2.6.8 and 6.1.1.4'
N N 0.0311 0.0180 'International Tables Vol C Tables 4.2.6.8 and 6.1.1.4'
O O 0.0492 0.0322 'International Tables Vol C Tables 4.2.6.8 and 6.1.1.4'
H H 0.0000 0.0000 'International Tables Vol C Tables 4.2.6.8 and 6.1.1.4'
S S 0.3331 0.5567 'International Tables Vol C Tables 4.2.6.8 and 6.1.1.4'

_space_group_crystal_system      monoclinic
_space_group_IT_number           14
_space_group_name_H-M_alt        'P 21/c'
_space_group_name_Hall           '-P 2ybc'

_shelx_space_group_comment       
;
The symmetry employed for this shelxl refinement is uniquely defined
by the following loop, which should always be used as a source of
symmetry information in preference to the above space-group names.
They are only intended as comments.
;

loop_
_space_group_symop_operation_xyz
'x, y, z'
'-x, y+1/2, -z+1/2'
'-x, -y, -z'
'x, -y-1/2, z-1/2'

_cell_length_a                   14.2115(5)
_cell_length_b                   13.2334(4)
_cell_length_c                   26.4184(7)
_cell_angle_alpha                90
_cell_angle_beta                 116.384(3)
_cell_angle_gamma                90
_cell_volume                     4450.9(3)
_cell_formula_units_Z            4
_cell_measurement_temperature    291(2)
_cell_measurement_reflns_used    5079
_cell_measurement_theta_min      3.1241
_cell_measurement_theta_max      69.9360

_exptl_crystal_description       block
_exptl_crystal_colour            black
_exptl_crystal_density_meas      ?
_exptl_crystal_density_method    ?
_exptl_crystal_density_diffrn    1.567
_exptl_crystal_F_000             2136
_exptl_transmission_factor_min   ?
_exptl_transmission_factor_max   ?
_exptl_crystal_size_max          0.320
_exptl_crystal_size_mid          0.300
_exptl_crystal_size_min          0.260
_exptl_absorpt_coefficient_mu    1.567
_shelx_estimated_absorpt_T_min   0.634
_shelx_estimated_absorpt_T_max   0.686
_exptl_absorpt_correction_type   multi-scan
_exptl_absorpt_correction_T_min  0.23771
_exptl_absorpt_correction_T_max  1.00000
_exptl_absorpt_process_details   
;
CrysAlisPro, Agilent Technologies,
Version 1.171.36.21 (release 14-08-2012 CrysAlis171 .NET)
(compiled Sep 14 2012,17:21:16)
Empirical absorption correction using spherical harmonics,
 implemented in SCALE3 ABSPACK scaling algorithm.
;

_exptl_special_details           
;
 ?
;

_diffrn_ambient_temperature      291(2)
_diffrn_radiation_wavelength     1.54184
_diffrn_radiation_type           CuK\a
_diffrn_source                   'Enhance Ultra (Cu) X-ray Source'
_diffrn_measurement_device_type  'Gemini S Ultra, Agilent Technologies'
_diffrn_measurement_method       '\w scans'
_diffrn_detector_area_resol_mean 15.9149
_diffrn_reflns_number            25299
_diffrn_reflns_av_unetI/netI     0.0448
_diffrn_reflns_av_R_equivalents  0.0399
_diffrn_reflns_limit_h_min       -17
_diffrn_reflns_limit_h_max       17
_diffrn_reflns_limit_k_min       -10
_diffrn_reflns_limit_k_max       15
_diffrn_reflns_limit_l_min       -31
_diffrn_reflns_limit_l_max       31
_diffrn_reflns_theta_min         3.472
_diffrn_reflns_theta_max         70.061
_diffrn_reflns_theta_full        67.684
_diffrn_measured_fraction_theta_max 0.976
_diffrn_measured_fraction_theta_full 0.996
_diffrn_reflns_Laue_measured_fraction_max 0.976
_diffrn_reflns_Laue_measured_fraction_full 0.996
_diffrn_reflns_point_group_measured_fraction_max 0.976
_diffrn_reflns_point_group_measured_fraction_full 0.996
_reflns_number_total             8247
_reflns_number_gt                4941
_reflns_threshold_expression     'I > 2\s(I)'
_reflns_Friedel_coverage         0.000
_reflns_Friedel_fraction_max     .
_reflns_Friedel_fraction_full    .

_reflns_special_details          
;
 Reflections were merged by SHELXL according to the crystal
 class for the calculation of statistics and refinement.
 
 _reflns_Friedel_fraction is defined as the number of unique
 Friedel pairs measured divided by the number that would be
 possible theoretically, ignoring centric projections and
 systematic absences.
;

_computing_data_collection       'CrysAlisPro (Agilent Technologies)'
_computing_cell_refinement       'CrysAlisPro (Agilent Technologies)'
_computing_data_reduction        'CrysAlisPro (Agilent Technologies)'
_computing_structure_solution    'SHELXS-97 (Sheldrick, 1997)'
_computing_structure_refinement  'SHELXL-2013 (Sheldrick, 2013)'
_computing_molecular_graphics    'Ortep-3 (L. J. Farrugia, 2001)'
_computing_publication_material  SHELXL-2013

_refine_special_details          
;
 ?
;
_refine_ls_structure_factor_coef Fsqd
_refine_ls_matrix_type           full
_refine_ls_weighting_scheme      calc
_refine_ls_weighting_details     
'w=1/[\s^2^(Fo^2^)+(0.0929P)^2^+4.3224P] where P=(Fo^2^+2Fc^2^)/3'
_atom_sites_solution_primary     ?
_atom_sites_solution_secondary   ?
_atom_sites_solution_hydrogens   geom
_refine_ls_hydrogen_treatment    constr
_refine_ls_extinction_method     SHELXL
_refine_ls_extinction_coef       0.00039(3)
_refine_ls_extinction_expression Fc^*^=kFc[1+0.001xFc^2^\l^3^/sin(2\q)]^-1/4^
_refine_ls_number_reflns         8247
_refine_ls_number_parameters     751
_refine_ls_number_restraints     27
_refine_ls_R_factor_all          0.1222
_refine_ls_R_factor_gt           0.0789
_refine_ls_wR_factor_ref         0.2308
_refine_ls_wR_factor_gt          0.1994
_refine_ls_goodness_of_fit_ref   1.071
_refine_ls_restrained_S_all      1.072
_refine_ls_shift/su_max          0.008
_refine_ls_shift/su_mean         0.000

loop_
_atom_site_label
_atom_site_type_symbol
_atom_site_fract_x
_atom_site_fract_y
_atom_site_fract_z
_atom_site_U_iso_or_equiv
_atom_site_adp_type
_atom_site_occupancy
_atom_site_site_symmetry_order
_atom_site_calc_flag
_atom_site_refinement_flags_posn
_atom_site_refinement_flags_adp
_atom_site_refinement_flags_occupancy
_atom_site_disorder_assembly
_atom_site_disorder_group
O1 O 0.55533(9) 0.20868(10) 0.13849(5) 0.0761(4) Uani 1 1 d . . . . .
N1 N 0.60737(9) 0.17596(10) 0.23090(5) 0.0559(4) Uani 1 1 d . . . . .
C1 C 0.22336(12) 0.28222(13) 0.31486(6) 0.0596(5) Uani 1 1 d . . . . .
C2 C 0.09928(11) -0.01775(12) 0.24109(7) 0.0593(5) Uani 1 1 d . . . . .
C3 C -0.05730(12) 0.10710(13) 0.08351(7) 0.0643(6) Uani 1 1 d . . . . .
C76 C 0.39774(13) -0.01362(14) 0.42313(6) 0.0652(6) Uani 1 1 d . . . . .
C4 C -0.02941(11) 0.26511(13) 0.19870(7) 0.0646(5) Uani 1 1 d . . . . .
C5 C 0.03613(13) -0.04109(13) 0.13845(7) 0.0638(6) Uani 1 1 d . . . . .
C6 C 0.45665(11) 0.04913(11) 0.29507(6) 0.0506(4) Uani 1 1 d . . . . .
H6 H 0.5174 0.0053 0.3157 0.061 Uiso 1 1 calc R U . . .
C7 C 0.00049(13) 0.10375(13) 0.05325(7) 0.0635(6) Uani 1 1 d . . . . .
C73 C 0.29421(16) 0.01082(18) 0.48995(7) 0.0909(6) Uani 1 1 d . U . . .
H20 H 0.2599 0.0184 0.5126 0.109 Uiso 1 1 calc R U . . .
C8 C 0.29767(11) -0.05047(11) 0.24729(6) 0.0510(4) Uani 1 1 d . . . . .
C66 C 0.67579(11) 0.17183(11) 0.28936(7) 0.0539(5) Uani 1 1 d . . . . .
C9 C 0.20924(12) -0.08385(11) 0.20006(6) 0.0562(5) Uani 1 1 d . . . . .
C10 C 0.44493(11) 0.24234(11) 0.29011(6) 0.0511(5) Uani 1 1 d . . . . .
C11 C 0.29388(12) 0.39831(11) 0.26798(7) 0.0592(5) Uani 1 1 d . U . . .
C12 C 0.43882(10) 0.26866(11) 0.20117(6) 0.0506(4) Uani 1 1 d . . . . .
C13 C 0.28985(11) -0.00423(11) 0.29421(6) 0.0532(4) Uani 1 1 d . . . . .
C14 C 0.35310(11) 0.11795(12) 0.11764(6) 0.0562(5) Uani 1 1 d . . . . .
C15 C 0.37341(11) 0.29521(12) 0.14673(6) 0.0552(5) Uani 1 1 d . . . . .
C16 C 0.38081(11) 0.00362(11) 0.19029(6) 0.0506(4) Uani 1 1 d . . . . .
C17 C 0.22169(12) 0.24658(13) 0.06494(6) 0.0605(5) Uani 1 1 d . . . . .
C64 C 0.83772(13) 0.17092(12) 0.37561(7) 0.0631(6) Uani 1 1 d . . . . .
C18 C 0.49440(11) 0.16659(11) 0.21964(6) 0.0516(4) Uani 1 1 d . . . . .
C19 C 0.12114(12) 0.31323(12) 0.27948(7) 0.0609(5) Uani 1 1 d . . . . .
C20 C 0.38916(11) 0.24680(11) 0.32070(6) 0.0529(5) Uani 1 1 d . . . . .
C21 C -0.07139(11) 0.19003(13) 0.15811(7) 0.0629(5) Uani 1 1 d . . . . .
C65 C 0.78447(12) 0.17822(11) 0.31673(7) 0.0605(5) Uani 1 1 d . . . . .
H61 H 0.8220 0.1874 0.2959 0.073 Uiso 1 1 calc R U . . .
C22 C 0.16982(11) 0.10811(13) 0.31048(6) 0.0600(5) Uani 1 1 d . . . . .
C61 C 0.61864(11) 0.15880(11) 0.32027(6) 0.0541(5) Uani 1 1 d . . . . .
C23 C 0.42424(11) 0.31478(11) 0.24593(6) 0.0526(5) Uani 1 1 d . . . . .
C74 C 0.30723(15) -0.08512(18) 0.47264(7) 0.0827(7) Uani 1 1 d . . . . .
H71 H 0.2806 -0.1412 0.4831 0.099 Uiso 1 1 calc R U . . .
C24 C 0.01956(11) 0.06022(13) 0.22926(7) 0.0620(5) Uani 1 1 d . . . . .
C25 C 0.00991(12) 0.35730(12) 0.18555(7) 0.0637(5) Uani 1 1 d . U . . .
C26 C 0.20397(12) -0.07181(11) 0.14531(7) 0.0579(5) Uani 1 1 d . . . . .
C27 C 0.10689(12) -0.06743(12) 0.19636(7) 0.0591(5) Uani 1 1 d . . . . .
C28 C 0.28808(12) -0.02655(12) 0.14089(6) 0.0557(5) Uani 1 1 d . . . . .
C29 C 0.19216(11) 0.01132(12) 0.29092(6) 0.0559(5) Uani 1 1 d . . . . .
C30 C 0.31145(12) 0.32515(11) 0.30893(6) 0.0568(5) Uani 1 1 d . U . . .
C31 C 0.50122(11) 0.15071(11) 0.28281(6) 0.0504(4) Uani 1 1 d . . . . .
C32 C 0.38614(11) -0.00707(11) 0.24237(6) 0.0512(4) Uani 1 1 d . . . . .
C33 C 0.20084(12) 0.34314(12) 0.08423(7) 0.0603(5) Uani 1 1 d . . . . .
C34 C 0.39053(11) 0.05158(12) 0.33171(6) 0.0533(5) Uani 1 1 d . . . . .
C35 C 0.36510(12) 0.15894(12) 0.35029(6) 0.0551(5) Uani 1 1 d . . . . .
C36 C 0.00446(12) 0.37145(13) 0.13199(7) 0.0641(5) Uani 1 1 d . U . . .
C37 C -0.03853(12) 0.03361(13) 0.12731(7) 0.0644(6) Uani 1 1 d . . . . .
C63 C 0.77987(13) 0.15947(13) 0.40593(8) 0.0665(6) Uani 1 1 d . . . . .
H95 H 0.8143 0.1554 0.4451 0.080 Uiso 1 1 calc R U . . .
C38 C 0.03995(11) 0.23851(13) 0.25724(7) 0.0624(5) Uani 1 1 d . . . . .
C39 C 0.07902(13) 0.02617(13) 0.06462(7) 0.0618(5) Uani 1 1 d . . . . .
C40 C 0.10238(13) 0.36363(12) 0.08020(7) 0.0619(5) Uani 1 1 d . . . . .
C41 C 0.09679(13) -0.04415(12) 0.10643(7) 0.0621(5) Uani 1 1 d . . . . .
C42 C 0.03943(13) 0.19618(14) 0.03922(7) 0.0654(6) Uani 1 1 d . . . . .
C77 C 0.44923(12) -0.01734(13) 0.38468(6) 0.0612(5) Uani 1 1 d . . . . .
H10A H 0.4495 -0.0864 0.3725 0.073 Uiso 1 1 calc R U . . .
H10B H 0.5216 0.0048 0.4050 0.073 Uiso 1 1 calc R U . . .
C43 C 0.43997(11) 0.08309(12) 0.17445(6) 0.0538(4) Uani 1 1 d . . . . .
H105 H 0.4941 0.0489 0.1673 0.065 Uiso 1 1 calc R U . . .
C44 C 0.06405(11) 0.13721(13) 0.27187(7) 0.0609(5) Uani 1 1 d . . . . .
C45 C -0.07793(12) 0.20347(14) 0.10235(7) 0.0657(6) Uani 1 1 d . . . . .
C46 C 0.14205(13) 0.17484(13) 0.04245(7) 0.0614(5) Uani 1 1 d . . . . .
C47 C 0.28571(12) 0.42169(11) 0.17834(7) 0.0586(5) Uani 1 1 d . . . . .
C48 C 0.09291(12) 0.41482(12) 0.12675(7) 0.0626(5) Uani 1 1 d . . . . .
C49 C 0.26950(12) 0.04393(13) 0.09610(6) 0.0589(5) Uani 1 1 d . . . . .
C50 C 0.18158(12) 0.44339(12) 0.17402(7) 0.0614(5) Uani 1 1 d . . . . .
C51 C 0.01991(13) 0.28870(13) 0.05777(7) 0.0643(6) Uani 1 1 d . . . . .
C52 C 0.29376(12) 0.37194(12) 0.13452(7) 0.0591(5) Uani 1 1 d . . . . .
C75 C 0.35979(14) -0.09707(16) 0.43991(7) 0.0749(6) Uani 1 1 d . . . . .
H128 H 0.3698 -0.1615 0.4291 0.090 Uiso 1 1 calc R U . . .
C53 C 0.32843(11) 0.21776(13) 0.10260(6) 0.0568(5) Uani 1 1 d . . . . .
C54 C 0.24803(12) 0.17923(12) 0.33165(6) 0.0563(5) Uani 1 1 d . . . . .
C55 C 0.35272(11) 0.39362(11) 0.23582(7) 0.0570(5) Uani 1 1 d . . . . .
C67 C 0.95592(14) 0.17469(15) 0.40402(9) 0.0807(7) Uani 1 1 d . . . . .
H13A H 0.9811 0.1676 0.4441 0.121 Uiso 1 1 calc R U . . .
H13B H 0.9790 0.2382 0.3960 0.121 Uiso 1 1 calc R U . . .
H13C H 0.9830 0.1206 0.3901 0.121 Uiso 1 1 calc R U . . .
C68 C 0.62801(12) 0.19600(13) 0.18514(7) 0.0616(5) Uani 1 1 d . . . . .
C56 C -0.04603(12) 0.08482(13) 0.17427(7) 0.0644(5) Uani 1 1 d . . . . .
C70 C 0.42100(13) 0.16903(13) 0.41629(7) 0.0656(6) Uani 1 1 d . . . . .
H13D H 0.4966 0.1657 0.4301 0.079 Uiso 1 1 calc R U . . .
H13E H 0.4036 0.2334 0.4276 0.079 Uiso 1 1 calc R U . . .
C71 C 0.38380(13) 0.08333(15) 0.44053(6) 0.0685(6) Uani 1 1 d . . . . .
C57 C 0.18786(12) 0.42952(11) 0.22999(7) 0.0624(5) Uani 1 1 d . . . . .
C62 C 0.67082(13) 0.15400(13) 0.37822(7) 0.0642(6) Uani 1 1 d . . . . .
H148 H 0.6329 0.1471 0.3991 0.077 Uiso 1 1 calc R U . . .
C72 C 0.33178(15) 0.09521(18) 0.47389(7) 0.0819(6) Uani 1 1 d . U . . .
H149 H 0.3223 0.1593 0.4853 0.098 Uiso 1 1 calc R U . . .
C58 C -0.04062(12) 0.29316(13) 0.08961(7) 0.0643(6) Uani 1 1 d . . . . .
C59 C 0.16746(13) 0.07077(13) 0.05839(6) 0.0628(5) Uani 1 1 d . . . . .
C60 C 0.10303(12) 0.38742(12) 0.23596(7) 0.0626(5) Uani 1 1 d . . . . .
C69 C 0.73803(13) 0.20032(18) 0.19345(8) 0.0837(7) Uani 1 1 d . . . . .
H20A H 0.7389 0.2051 0.1574 0.126 Uiso 1 1 calc R U . . .
H20B H 0.7744 0.1402 0.2125 0.126 Uiso 1 1 calc R U . . .
H20C H 0.7722 0.2584 0.2159 0.126 Uiso 1 1 calc R U . . .
S1 S 0.28707(12) 0.42203(3) 0.45137(3) 0.2921(9) Uani 0.7320(12) 1 d D . P A 2
S2 S 0.36205(18) 0.62677(3) 0.52241(3) 0.2890(12) Uani 0.7320(12) 1 d D . P A 2
C78 C 0.32803(19) 0.52726(2) 0.48382(2) 0.2668(3) Uani 0.7320(12) 1 d D U P A 2
S1' S 0.3539(3) 0.51518(12) 0.42172(2) 0.2921(9) Uani 0.2680(12) 1 d D . P A 1
C78' C 0.4033(6) 0.54219(10) 0.48763(2) 0.2668(3) Uani 0.2680(12) 1 d D U P A 1
S2' S 0.4598(5) 0.55965(16) 0.55462(2) 0.2890(12) Uani 0.2680(12) 1 d D . P A 1

loop_
_atom_site_aniso_label
_atom_site_aniso_U_11
_atom_site_aniso_U_22
_atom_site_aniso_U_33
_atom_site_aniso_U_23
_atom_site_aniso_U_13
_atom_site_aniso_U_12
O1 0.0696(5) 0.0923(8) 0.0786(6) 0.0193(6) 0.0438(4) 0.0084(6)
N1 0.0521(5) 0.0562(7) 0.0693(6) 0.0034(6) 0.0359(4) 0.0007(5)
C1 0.0638(7) 0.0571(9) 0.0676(7) -0.0118(7) 0.0380(5) 0.0022(7)
C2 0.0608(7) 0.0503(8) 0.0746(8) 0.0064(7) 0.0371(5) -0.0069(6)
C3 0.0514(7) 0.0617(10) 0.0732(9) -0.0046(8) 0.0218(6) -0.0089(7)
C76 0.0722(9) 0.0707(10) 0.0539(7) 0.0063(8) 0.0292(6) 0.0023(8)
C4 0.0510(6) 0.0617(9) 0.0895(9) -0.0002(8) 0.0386(5) 0.0064(7)
C5 0.0642(8) 0.0492(8) 0.0747(9) -0.0073(8) 0.0278(6) -0.0127(7)
C6 0.0539(6) 0.0455(8) 0.0577(7) 0.0024(6) 0.0295(5) 0.0019(6)
C7 0.0585(8) 0.0627(10) 0.0593(8) -0.0067(8) 0.0170(6) -0.0065(8)
C73 0.1024(10) 0.1180(11) 0.0691(8) 0.0059(7) 0.0533(6) -0.0035(8)
C8 0.0605(7) 0.0360(7) 0.0610(7) 0.0016(6) 0.0313(5) 0.0005(6)
C66 0.0551(7) 0.0392(7) 0.0719(8) 0.0018(6) 0.0322(5) 0.0033(6)
C9 0.0688(7) 0.0344(7) 0.0715(8) 0.0004(6) 0.0368(5) -0.0050(6)
C10 0.0527(6) 0.0417(7) 0.0609(7) -0.0064(6) 0.0269(5) -0.0051(6)
C11 0.0665(7) 0.0363(7) 0.0808(7) -0.0094(5) 0.0381(5) -0.0040(6)
C12 0.0465(6) 0.0441(7) 0.0660(7) 0.0044(6) 0.0294(5) -0.0009(6)
C13 0.0657(7) 0.0400(7) 0.0628(7) 0.0068(6) 0.0368(5) -0.0001(6)
C14 0.0594(6) 0.0576(9) 0.0631(7) 0.0025(7) 0.0378(5) 0.0040(6)
C15 0.0560(6) 0.0500(8) 0.0689(7) 0.0069(7) 0.0360(5) -0.0012(6)
C16 0.0573(6) 0.0405(7) 0.0615(6) -0.0001(6) 0.0330(5) 0.0051(6)
C17 0.0630(7) 0.0653(10) 0.0569(7) 0.0110(7) 0.0301(5) 0.0047(7)
C64 0.0589(8) 0.0419(8) 0.0821(10) -0.0091(7) 0.0256(7) -0.0005(7)
C18 0.0511(6) 0.0462(8) 0.0632(7) 0.0056(6) 0.0304(5) 0.0034(6)
C19 0.0638(7) 0.0539(9) 0.0778(8) -0.0073(7) 0.0429(5) 0.0058(6)
C20 0.0569(7) 0.0447(8) 0.0594(7) -0.0050(6) 0.0278(5) -0.0004(6)
C21 0.0485(6) 0.0599(9) 0.0852(9) 0.0027(8) 0.0343(5) 0.0025(7)
C65 0.0530(7) 0.0420(8) 0.0888(9) 0.0012(7) 0.0337(6) -0.0009(6)
C22 0.0640(7) 0.0616(9) 0.0682(7) 0.0015(7) 0.0419(5) -0.0020(7)
C61 0.0539(6) 0.0449(8) 0.0677(7) -0.0031(7) 0.0307(5) -0.0015(6)
C23 0.0517(6) 0.0403(7) 0.0714(7) -0.0005(6) 0.0323(5) -0.0029(6)
C74 0.0830(10) 0.1052(14) 0.0644(8) 0.0124(9) 0.0367(6) -0.0162(10)
C24 0.0609(7) 0.0543(9) 0.0839(8) 0.0044(7) 0.0441(5) -0.0061(6)
C25 0.0572(7) 0.0512(9) 0.0890(6) 0.0031(7) 0.0383(5) 0.0109(6)
C26 0.0687(8) 0.0387(8) 0.0671(8) -0.0097(7) 0.0308(6) -0.0047(6)
C27 0.0654(7) 0.0404(7) 0.0780(8) -0.0019(7) 0.0376(5) -0.0127(6)
C28 0.0647(7) 0.0461(8) 0.0615(7) -0.0050(6) 0.0327(5) 0.0043(6)
C29 0.0625(7) 0.0516(8) 0.0654(7) 0.0069(7) 0.0389(5) -0.0015(6)
C30 0.0625(7) 0.0445(7) 0.0675(7) -0.0130(5) 0.0326(5) -0.0008(6)
C31 0.0538(6) 0.0439(8) 0.0594(7) 0.0014(6) 0.0305(5) 0.0019(6)
C32 0.0601(6) 0.0389(7) 0.0633(7) 0.0026(6) 0.0354(5) 0.0058(6)
C33 0.0630(7) 0.0525(9) 0.0684(8) 0.0156(7) 0.0319(6) 0.0038(7)
C34 0.0594(7) 0.0485(8) 0.0584(7) 0.0009(6) 0.0321(5) 0.0028(6)
C35 0.0621(7) 0.0515(8) 0.0583(7) 0.0001(7) 0.0328(5) 0.0019(6)
C36 0.0558(7) 0.0525(9) 0.0827(6) 0.0080(8) 0.0297(5) 0.0103(7)
C37 0.0603(8) 0.0556(9) 0.0756(9) -0.0021(8) 0.0288(6) -0.0121(7)
C63 0.0588(8) 0.0625(10) 0.0710(9) -0.0055(8) 0.0224(7) -0.0005(8)
C38 0.0582(6) 0.0648(10) 0.0784(8) -0.0053(7) 0.0432(5) 0.0018(7)
C39 0.0651(8) 0.0563(9) 0.0578(8) -0.0116(7) 0.0217(6) -0.0069(7)
C40 0.0640(8) 0.0508(8) 0.0688(8) 0.0167(7) 0.0275(6) 0.0055(7)
C41 0.0695(8) 0.0472(8) 0.0682(8) -0.0138(7) 0.0293(6) -0.0117(7)
C42 0.0623(8) 0.0719(11) 0.0564(8) 0.0050(8) 0.0214(6) -0.0009(8)
C77 0.0688(8) 0.0602(9) 0.0574(7) 0.0050(7) 0.0305(5) 0.0042(7)
C43 0.0602(6) 0.0508(8) 0.0625(7) -0.0005(6) 0.0380(4) 0.0026(6)
C44 0.0597(6) 0.0616(9) 0.0770(7) 0.0050(7) 0.0445(5) -0.0007(6)
C45 0.0507(7) 0.0671(10) 0.0743(9) 0.0054(8) 0.0233(6) -0.0003(7)
C46 0.0643(8) 0.0649(10) 0.0530(7) 0.0024(7) 0.0244(6) -0.0004(7)
C47 0.0596(7) 0.0377(7) 0.0796(8) 0.0053(7) 0.0319(6) -0.0061(6)
C48 0.0616(8) 0.0430(8) 0.0832(9) 0.0129(7) 0.0322(6) 0.0082(7)
C49 0.0695(8) 0.0557(9) 0.0577(7) -0.0064(7) 0.0338(5) -0.0003(7)
C50 0.0643(7) 0.0381(8) 0.0864(9) 0.0053(7) 0.0377(6) 0.0065(6)
C51 0.0625(8) 0.0615(9) 0.0643(8) 0.0121(8) 0.0240(6) 0.0052(8)
C52 0.0625(7) 0.0444(8) 0.0731(8) 0.0150(7) 0.0326(6) 0.0001(6)
C75 0.0855(10) 0.0794(12) 0.0629(8) 0.0105(9) 0.0356(6) -0.0021(9)
C53 0.0611(7) 0.0592(9) 0.0612(7) 0.0069(7) 0.0372(5) 0.0022(7)
C54 0.0641(7) 0.0545(9) 0.0601(7) -0.0029(7) 0.0366(5) 0.0024(6)
C55 0.0587(7) 0.0374(7) 0.0792(8) -0.0024(7) 0.0346(5) -0.0053(6)
C67 0.0618(9) 0.0725(11) 0.0976(12) -0.0168(10) 0.0263(8) -0.0046(9)
C68 0.0606(7) 0.0574(9) 0.0793(8) 0.0083(7) 0.0424(5) 0.0038(7)
C56 0.0559(7) 0.0619(10) 0.0830(9) 0.0013(8) 0.0377(5) -0.0076(7)
C70 0.0738(8) 0.0645(10) 0.0634(8) -0.0066(8) 0.0350(6) -0.0015(8)
C71 0.0755(9) 0.0816(12) 0.0513(7) 0.0065(8) 0.0308(6) 0.0032(9)
C57 0.0657(8) 0.0370(7) 0.0895(9) -0.0083(7) 0.0391(6) 0.0047(6)
C62 0.0657(8) 0.0614(10) 0.0681(8) -0.0027(8) 0.0320(6) -0.0015(7)
C72 0.0955(10) 0.0946(10) 0.0656(8) -0.0055(7) 0.0450(6) 0.0015(7)
C58 0.0509(7) 0.0612(9) 0.0784(9) 0.0116(8) 0.0266(6) 0.0071(7)
C59 0.0769(8) 0.0596(9) 0.0551(7) -0.0069(7) 0.0323(6) -0.0004(8)
C60 0.0644(7) 0.0474(8) 0.0878(8) -0.0082(7) 0.0443(5) 0.0063(6)
C69 0.0668(7) 0.1097(15) 0.0954(9) 0.0154(10) 0.0547(5) 0.0089(9)
S1 0.2516(12) 0.3962(18) 0.1853(13) -0.0514(11) 0.0579(9) 0.1731(9)
S2 0.3270(18) 0.1429(11) 0.390(2) 0.0129(14) 0.1527(14) -0.0747(10)
C78 0.2665(4) 0.2667(4) 0.2669(4) -0.0004(3) 0.1184(2) 0.0001(3)
S1' 0.2516(12) 0.3962(18) 0.1853(13) -0.0514(11) 0.0579(9) 0.1731(9)
C78' 0.2665(4) 0.2667(4) 0.2669(4) -0.0004(3) 0.1184(2) 0.0001(3)
S2' 0.3270(18) 0.1429(11) 0.390(2) 0.0129(14) 0.1527(14) -0.0747(10)

_geom_special_details            
;
 All esds (except the esd in the dihedral angle between two l.s. planes)
 are estimated using the full covariance matrix.  The cell esds are taken
 into account individually in the estimation of esds in distances, angles
 and torsion angles; correlations between esds in cell parameters are only
 used when they are defined by crystal symmetry.  An approximate (isotropic)
 treatment of cell esds is used for estimating esds involving l.s. planes.
;

loop_
_geom_bond_atom_site_label_1
_geom_bond_atom_site_label_2
_geom_bond_distance
_geom_bond_site_symmetry_2
_geom_bond_publ_flag
O1 C68 1.2175(17) . ?
N1 C68 1.390(2) . ?
N1 C66 1.4140(18) . ?
N1 C18 1.502(2) . ?
C1 C19 1.395(2) . ?
C1 C54 1.428(2) . ?
C1 C30 1.445(3) . ?
C2 C27 1.398(3) . ?
C2 C29 1.4418(18) . ?
C2 C24 1.460(2) . ?
C3 C7 1.378(3) . ?
C3 C37 1.443(3) . ?
C3 C45 1.446(3) . ?
C76 C75 1.385(3) . ?
C76 C71 1.406(3) . ?
C76 C77 1.493(3) . ?
C4 C21 1.387(2) . ?
C4 C25 1.447(3) . ?
C4 C38 1.460(2) . ?
C5 C37 1.383(2) . ?
C5 C27 1.451(2) . ?
C5 C41 1.452(3) . ?
C6 C32 1.5018(18) . ?
C6 C31 1.580(2) . ?
C6 C34 1.621(2) . ?
C6 H6 0.9800 . ?
C7 C39 1.446(2) . ?
C7 C42 1.457(3) . ?
C73 C72 1.383(3) . ?
C73 C74 1.389(3) . ?
C73 H20 0.9300 . ?
C8 C9 1.3921(18) . ?
C8 C13 1.430(2) . ?
C8 C32 1.440(2) . ?
C66 C65 1.387(2) . ?
C66 C61 1.395(3) . ?
C9 C26 1.423(3) . ?
C9 C27 1.430(2) . ?
C10 C20 1.362(3) . ?
C10 C23 1.436(2) . ?
C10 C31 1.512(2) . ?
C11 C30 1.389(2) . ?
C11 C55 1.434(3) . ?
C11 C57 1.451(2) . ?
C12 C15 1.3667(19) . ?
C12 C23 1.425(2) . ?
C12 C18 1.531(2) . ?
C13 C29 1.368(2) . ?
C13 C34 1.5213(19) . ?
C14 C53 1.379(2) . ?
C14 C49 1.447(2) . ?
C14 C43 1.5304(18) . ?
C15 C52 1.446(2) . ?
C15 C53 1.468(2) . ?
C16 C32 1.351(2) . ?
C16 C28 1.4390(18) . ?
C16 C43 1.517(2) . ?
C17 C46 1.392(2) . ?
C17 C53 1.447(2) . ?
C17 C33 1.454(2) . ?
C64 C63 1.388(3) . ?
C64 C65 1.398(2) . ?
C64 C67 1.506(2) . ?
C18 C43 1.557(2) . ?
C18 C31 1.642(2) . ?
C19 C38 1.433(2) . ?
C19 C60 1.445(2) . ?
C20 C30 1.444(2) . ?
C20 C35 1.522(2) . ?
C21 C45 1.445(3) . ?
C21 C56 1.454(2) . ?
C65 H61 0.9300 . ?
C22 C54 1.372(2) . ?
C22 C44 1.4441(19) . ?
C22 C29 1.468(2) . ?
C61 C62 1.374(2) . ?
C61 C31 1.5191(19) . ?
C23 C55 1.397(2) . ?
C74 C75 1.380(3) . ?
C74 H71 0.9300 . ?
C24 C56 1.372(2) . ?
C24 C44 1.440(2) . ?
C25 C36 1.395(3) . ?
C25 C60 1.455(2) . ?
C26 C28 1.388(3) . ?
C26 C41 1.456(2) . ?
C28 C49 1.436(2) . ?
C33 C40 1.382(3) . ?
C33 C52 1.4474(19) . ?
C34 C77 1.565(2) . ?
C34 C35 1.596(2) . ?
C35 C54 1.534(2) . ?
C35 C70 1.568(2) . ?
C36 C48 1.443(3) . ?
C36 C58 1.449(2) . ?
C37 C56 1.459(3) . ?
C63 C62 1.391(2) . ?
C63 H95 0.9300 . ?
C38 C44 1.395(2) . ?
C39 C41 1.379(2) . ?
C39 C59 1.462(3) . ?
C40 C51 1.446(2) . ?
C40 C48 1.462(3) . ?
C42 C51 1.392(3) . ?
C42 C46 1.450(3) . ?
C77 H10A 0.9700 . ?
C77 H10B 0.9700 . ?
C43 H105 0.9800 . ?
C45 C58 1.401(3) . ?
C46 C59 1.439(2) . ?
C47 C52 1.380(3) . ?
C47 C55 1.437(2) . ?
C47 C50 1.461(2) . ?
C48 C50 1.375(2) . ?
C49 C59 1.392(2) . ?
C50 C57 1.453(3) . ?
C51 C58 1.447(3) . ?
C75 H128 0.9300 . ?
C67 H13A 0.9600 . ?
C67 H13B 0.9600 . ?
C67 H13C 0.9600 . ?
C68 C69 1.480(2) . ?
C70 C71 1.509(3) . ?
C70 H13D 0.9700 . ?
C70 H13E 0.9700 . ?
C71 C72 1.388(3) . ?
C57 C60 1.399(3) . ?
C62 H148 0.9300 . ?
C72 H149 0.9300 . ?
C69 H20A 0.9600 . ?
C69 H20B 0.9600 . ?
C69 H20C 0.9600 . ?
S1 C78 1.6029(6) . ?
S2 C78 1.6028(5) . ?
S1' C78' 1.6019(6) . ?
C78' S2' 1.6021(5) . ?

loop_
_geom_angle_atom_site_label_1
_geom_angle_atom_site_label_2
_geom_angle_atom_site_label_3
_geom_angle
_geom_angle_site_symmetry_1
_geom_angle_site_symmetry_3
_geom_angle_publ_flag
C68 N1 C66 130.46(13) . . ?
C68 N1 C18 117.61(11) . . ?
C66 N1 C18 111.63(14) . . ?
C19 C1 C54 121.86(14) . . ?
C19 C1 C30 120.40(15) . . ?
C54 C1 C30 107.69(14) . . ?
C27 C2 C29 120.94(15) . . ?
C27 C2 C24 119.71(13) . . ?
C29 C2 C24 108.38(14) . . ?
C7 C3 C37 119.88(16) . . ?
C7 C3 C45 119.51(17) . . ?
C37 C3 C45 108.17(17) . . ?
C75 C76 C71 119.41(19) . . ?
C75 C76 C77 124.72(17) . . ?
C71 C76 C77 115.80(17) . . ?
C21 C4 C25 119.83(18) . . ?
C21 C4 C38 120.13(15) . . ?
C25 C4 C38 107.86(13) . . ?
C37 C5 C27 120.18(17) . . ?
C37 C5 C41 119.61(16) . . ?
C27 C5 C41 107.15(14) . . ?
C32 C6 C31 113.23(12) . . ?
C32 C6 C34 103.79(12) . . ?
C31 C6 C34 119.80(13) . . ?
C32 C6 H6 106.4 . . ?
C31 C6 H6 106.4 . . ?
C34 C6 H6 106.4 . . ?
C3 C7 C39 120.42(16) . . ?
C3 C7 C42 120.82(17) . . ?
C39 C7 C42 107.67(17) . . ?
C72 C73 C74 120.7(2) . . ?
C72 C73 H20 119.6 . . ?
C74 C73 H20 119.6 . . ?
C9 C8 C13 121.71(15) . . ?
C9 C8 C32 121.50(15) . . ?
C13 C8 C32 108.35(12) . . ?
C65 C66 C61 120.37(15) . . ?
C65 C66 N1 129.28(17) . . ?
C61 C66 N1 110.35(12) . . ?
C8 C9 C26 119.61(16) . . ?
C8 C9 C27 119.91(16) . . ?
C26 C9 C27 108.71(13) . . ?
C20 C10 C23 119.37(14) . . ?
C20 C10 C31 126.24(14) . . ?
C23 C10 C31 111.13(15) . . ?
C30 C11 C55 118.75(15) . . ?
C30 C11 C57 120.61(16) . . ?
C55 C11 C57 107.59(15) . . ?
C15 C12 C23 118.77(14) . . ?
C15 C12 C18 125.13(14) . . ?
C23 C12 C18 110.98(13) . . ?
C29 C13 C8 118.49(12) . . ?
C29 C13 C34 127.08(15) . . ?
C8 C13 C34 111.05(14) . . ?
C53 C14 C49 118.42(13) . . ?
C53 C14 C43 124.21(13) . . ?
C49 C14 C43 110.19(13) . . ?
C12 C15 C52 120.93(16) . . ?
C12 C15 C53 120.57(14) . . ?
C52 C15 C53 106.96(11) . . ?
C32 C16 C28 120.58(15) . . ?
C32 C16 C43 124.50(12) . . ?
C28 C16 C43 109.79(13) . . ?
C46 C17 C53 121.25(15) . . ?
C46 C17 C33 119.69(16) . . ?
C53 C17 C33 107.77(13) . . ?
C63 C64 C65 118.88(15) . . ?
C63 C64 C67 122.12(16) . . ?
C65 C64 C67 119.00(19) . . ?
N1 C18 C12 110.18(12) . . ?
N1 C18 C43 109.48(13) . . ?
C12 C18 C43 111.82(10) . . ?
N1 C18 C31 103.54(10) . . ?
C12 C18 C31 103.06(13) . . ?
C43 C18 C31 118.26(13) . . ?
C1 C19 C38 118.75(15) . . ?
C1 C19 C60 119.82(16) . . ?
C38 C19 C60 108.45(12) . . ?
C10 C20 C30 119.63(15) . . ?
C10 C20 C35 126.47(14) . . ?
C30 C20 C35 109.52(15) . . ?
C4 C21 C45 120.70(17) . . ?
C4 C21 C56 119.57(14) . . ?
C45 C21 C56 108.21(16) . . ?
C66 C65 C64 120.18(19) . . ?
C66 C65 H61 119.9 . . ?
C64 C65 H61 119.9 . . ?
C54 C22 C44 120.37(15) . . ?
C54 C22 C29 118.65(15) . . ?
C44 C22 C29 107.71(13) . . ?
C62 C61 C66 119.44(14) . . ?
C62 C61 C31 127.98(17) . . ?
C66 C61 C31 112.58(13) . . ?
C55 C23 C12 121.52(13) . . ?
C55 C23 C10 121.51(17) . . ?
C12 C23 C10 109.61(13) . . ?
C75 C74 C73 119.9(2) . . ?
C75 C74 H71 120.0 . . ?
C73 C74 H71 120.0 . . ?
C56 C24 C44 121.05(15) . . ?
C56 C24 C2 119.47(17) . . ?
C44 C24 C2 107.67(12) . . ?
C36 C25 C4 120.23(15) . . ?
C36 C25 C60 120.63(16) . . ?
C4 C25 C60 107.60(14) . . ?
C28 C26 C9 118.39(13) . . ?
C28 C26 C41 120.16(15) . . ?
C9 C26 C41 108.14(16) . . ?
C2 C27 C9 118.16(13) . . ?
C2 C27 C5 120.04(15) . . ?
C9 C27 C5 108.40(16) . . ?
C26 C28 C49 120.00(13) . . ?
C26 C28 C16 121.29(15) . . ?
C49 C28 C16 109.03(14) . . ?
C13 C29 C2 120.63(15) . . ?
C13 C29 C22 118.76(14) . . ?
C2 C29 C22 107.51(13) . . ?
C11 C30 C20 121.57(17) . . ?
C11 C30 C1 119.59(13) . . ?
C20 C30 C1 108.11(14) . . ?
C10 C31 C61 110.53(12) . . ?
C10 C31 C6 111.91(14) . . ?
C61 C31 C6 110.54(11) . . ?
C10 C31 C18 103.39(11) . . ?
C61 C31 C18 101.83(13) . . ?
C6 C31 C18 118.00(11) . . ?
C16 C32 C8 118.53(12) . . ?
C16 C32 C6 127.19(14) . . ?
C8 C32 C6 111.32(14) . . ?
C40 C33 C52 119.89(17) . . ?
C40 C33 C17 120.15(14) . . ?
C52 C33 C17 107.95(13) . . ?
C13 C34 C77 105.83(13) . . ?
C13 C34 C35 110.87(12) . . ?
C77 C34 C35 110.32(12) . . ?
C13 C34 C6 103.21(12) . . ?
C77 C34 C6 107.59(12) . . ?
C35 C34 C6 118.16(13) . . ?
C20 C35 C54 99.24(12) . . ?
C20 C35 C70 112.80(12) . . ?
C54 C35 C70 106.45(14) . . ?
C20 C35 C34 112.87(14) . . ?
C54 C35 C34 114.74(12) . . ?
C70 C35 C34 110.23(12) . . ?
C25 C36 C48 119.51(14) . . ?
C25 C36 C58 119.59(16) . . ?
C48 C36 C58 108.37(17) . . ?
C5 C37 C3 120.22(19) . . ?
C5 C37 C56 119.36(14) . . ?
C3 C37 C56 108.17(15) . . ?
C64 C63 C62 120.61(16) . . ?
C64 C63 H95 119.7 . . ?
C62 C63 H95 119.7 . . ?
C44 C38 C19 119.73(13) . . ?
C44 C38 C4 119.48(15) . . ?
C19 C38 C4 108.03(15) . . ?
C41 C39 C7 119.66(19) . . ?
C41 C39 C59 120.12(14) . . ?
C7 C39 C59 108.22(15) . . ?
C33 C40 C51 120.37(16) . . ?
C33 C40 C48 119.66(13) . . ?
C51 C40 C48 107.56(17) . . ?
C39 C41 C5 120.20(16) . . ?
C39 C41 C26 119.78(17) . . ?
C5 C41 C26 107.57(14) . . ?
C51 C42 C46 120.21(16) . . ?
C51 C42 C7 119.42(19) . . ?
C46 C42 C7 107.89(15) . . ?
C76 C77 C34 111.20(14) . . ?
C76 C77 H10A 109.4 . . ?
C34 C77 H10A 109.4 . . ?
C76 C77 H10B 109.4 . . ?
C34 C77 H10B 109.4 . . ?
H10A C77 H10B 108.0 . . ?
C16 C43 C14 100.08(11) . . ?
C16 C43 C18 115.34(14) . . ?
C14 C43 C18 116.58(12) . . ?
C16 C43 H105 108.1 . . ?
C14 C43 H105 108.1 . . ?
C18 C43 H105 108.1 . . ?
C38 C44 C24 119.67(13) . . ?
C38 C44 C22 120.15(14) . . ?
C24 C44 C22 108.73(14) . . ?
C58 C45 C21 119.31(16) . . ?
C58 C45 C3 120.56(19) . . ?
C21 C45 C3 108.15(16) . . ?
C17 C46 C59 118.51(14) . . ?
C17 C46 C42 119.86(17) . . ?
C59 C46 C42 108.58(16) . . ?
C52 C47 C55 119.99(14) . . ?
C52 C47 C50 119.13(13) . . ?
C55 C47 C50 107.83(16) . . ?
C50 C48 C36 120.52(18) . . ?
C50 C48 C40 120.10(17) . . ?
C36 C48 C40 107.82(14) . . ?
C59 C49 C28 120.47(17) . . ?
C59 C49 C14 121.39(15) . . ?
C28 C49 C14 107.30(12) . . ?
C48 C50 C57 120.43(17) . . ?
C48 C50 C47 120.30(17) . . ?
C57 C50 C47 107.07(13) . . ?
C42 C51 C40 119.69(17) . . ?
C42 C51 C58 120.24(17) . . ?
C40 C51 C58 108.47(16) . . ?
C47 C52 C15 119.76(13) . . ?
C47 C52 C33 120.92(16) . . ?
C15 C52 C33 108.91(14) . . ?
C74 C75 C76 120.3(2) . . ?
C74 C75 H128 119.8 . . ?
C76 C75 H128 119.8 . . ?
C14 C53 C17 120.33(14) . . ?
C14 C53 C15 118.33(12) . . ?
C17 C53 C15 108.38(14) . . ?
C22 C54 C1 119.05(13) . . ?
C22 C54 C35 125.26(15) . . ?
C1 C54 C35 110.38(14) . . ?
C23 C55 C11 119.03(15) . . ?
C23 C55 C47 118.64(16) . . ?
C11 C55 C47 109.13(14) . . ?
C64 C67 H13A 109.5 . . ?
C64 C67 H13B 109.5 . . ?
H13A C67 H13B 109.5 . . ?
C64 C67 H13C 109.5 . . ?
H13A C67 H13C 109.5 . . ?
H13B C67 H13C 109.5 . . ?
O1 C68 N1 119.63(15) . . ?
O1 C68 C69 120.67(18) . . ?
N1 C68 C69 119.70(13) . . ?
C24 C56 C21 120.09(15) . . ?
C24 C56 C37 121.23(15) . . ?
C21 C56 C37 107.29(16) . . ?
C71 C70 C35 107.94(13) . . ?
C71 C70 H13D 110.1 . . ?
C35 C70 H13D 110.1 . . ?
C71 C70 H13E 110.1 . . ?
C35 C70 H13E 110.1 . . ?
H13D C70 H13E 108.4 . . ?
C72 C71 C76 120.20(19) . . ?
C72 C71 C70 124.77(19) . . ?
C76 C71 C70 114.84(18) . . ?
C60 C57 C11 119.39(15) . . ?
C60 C57 C50 119.91(13) . . ?
C11 C57 C50 108.38(16) . . ?
C61 C62 C63 120.49(19) . . ?
C61 C62 H148 119.8 . . ?
C63 C62 H148 119.8 . . ?
C73 C72 C71 119.4(2) . . ?
C73 C72 H149 120.3 . . ?
C71 C72 H149 120.3 . . ?
C45 C58 C51 119.43(17) . . ?
C45 C58 C36 120.32(18) . . ?
C51 C58 C36 107.77(15) . . ?
C49 C59 C46 119.99(15) . . ?
C49 C59 C39 119.38(15) . . ?
C46 C59 C39 107.63(15) . . ?
C57 C60 C19 120.15(13) . . ?
C57 C60 C25 118.99(17) . . ?
C19 C60 C25 108.06(14) . . ?
C68 C69 H20A 109.5 . . ?
C68 C69 H20B 109.5 . . ?
H20A C69 H20B 109.5 . . ?
C68 C69 H20C 109.5 . . ?
H20A C69 H20C 109.5 . . ?
H20B C69 H20C 109.5 . . ?
S2 C78 S1 171.53(17) . . ?
S1' C78' S2' 174.4(4) . . ?

loop_
_geom_torsion_atom_site_label_1
_geom_torsion_atom_site_label_2
_geom_torsion_atom_site_label_3
_geom_torsion_atom_site_label_4
_geom_torsion
_geom_torsion_site_symmetry_1
_geom_torsion_site_symmetry_2
_geom_torsion_site_symmetry_3
_geom_torsion_site_symmetry_4
_geom_torsion_publ_flag
C37 C3 C7 C39 0.8(2) . . . . ?
C45 C3 C7 C39 138.40(15) . . . . ?
C37 C3 C7 C42 -138.67(15) . . . . ?
C45 C3 C7 C42 -1.1(2) . . . . ?
C68 N1 C66 C65 -6.2(3) . . . . ?
C18 N1 C66 C65 -179.64(15) . . . . ?
C68 N1 C66 C61 174.17(15) . . . . ?
C18 N1 C66 C61 0.78(17) . . . . ?
C13 C8 C9 C26 142.11(16) . . . . ?
C32 C8 C9 C26 -2.3(2) . . . . ?
C13 C8 C9 C27 3.3(2) . . . . ?
C32 C8 C9 C27 -141.08(16) . . . . ?
C9 C8 C13 C29 -3.0(2) . . . . ?
C32 C8 C13 C29 145.41(14) . . . . ?
C9 C8 C13 C34 -163.74(13) . . . . ?
C32 C8 C13 C34 -15.30(16) . . . . ?
C23 C12 C15 C52 2.8(2) . . . . ?
C18 C12 C15 C52 155.13(16) . . . . ?
C23 C12 C15 C53 -135.73(17) . . . . ?
C18 C12 C15 C53 16.6(3) . . . . ?
C68 N1 C18 C12 -66.86(17) . . . . ?
C66 N1 C18 C12 107.47(14) . . . . ?
C68 N1 C18 C43 56.50(17) . . . . ?
C66 N1 C18 C43 -129.16(13) . . . . ?
C68 N1 C18 C31 -176.50(13) . . . . ?
C66 N1 C18 C31 -2.17(15) . . . . ?
C15 C12 C18 N1 101.72(17) . . . . ?
C23 C12 C18 N1 -104.09(15) . . . . ?
C15 C12 C18 C43 -20.3(2) . . . . ?
C23 C12 C18 C43 133.91(14) . . . . ?
C15 C12 C18 C31 -148.32(16) . . . . ?
C23 C12 C18 C31 5.86(15) . . . . ?
C54 C1 C19 C38 -3.2(3) . . . . ?
C30 C1 C19 C38 138.03(18) . . . . ?
C54 C1 C19 C60 -140.11(18) . . . . ?
C30 C1 C19 C60 1.1(2) . . . . ?
C23 C10 C20 C30 -1.0(2) . . . . ?
C31 C10 C20 C30 -158.78(13) . . . . ?
C23 C10 C20 C35 152.92(13) . . . . ?
C31 C10 C20 C35 -4.8(2) . . . . ?
C25 C4 C21 C45 -1.0(2) . . . . ?
C38 C4 C21 C45 -138.89(18) . . . . ?
C25 C4 C21 C56 137.99(17) . . . . ?
C38 C4 C21 C56 0.1(3) . . . . ?
C61 C66 C65 C64 0.5(2) . . . . ?
N1 C66 C65 C64 -179.10(15) . . . . ?
C63 C64 C65 C66 -1.4(2) . . . . ?
C67 C64 C65 C66 178.00(15) . . . . ?
C65 C66 C61 C62 1.1(2) . . . . ?
N1 C66 C61 C62 -179.30(14) . . . . ?
C65 C66 C61 C31 -178.46(13) . . . . ?
N1 C66 C61 C31 1.17(18) . . . . ?
C15 C12 C23 C55 -7.0(2) . . . . ?
C18 C12 C23 C55 -162.99(14) . . . . ?
C15 C12 C23 C10 143.42(14) . . . . ?
C18 C12 C23 C10 -12.60(16) . . . . ?
C20 C10 C23 C55 4.0(2) . . . . ?
C31 C10 C23 C55 164.87(12) . . . . ?
C20 C10 C23 C12 -146.42(13) . . . . ?
C31 C10 C23 C12 14.47(16) . . . . ?
C72 C73 C74 C75 1.2(2) . . . . ?
C27 C2 C24 C56 -0.9(2) . . . . ?
C29 C2 C24 C56 143.49(17) . . . . ?
C27 C2 C24 C44 -144.23(16) . . . . ?
C29 C2 C24 C44 0.2(2) . . . . ?
C21 C4 C25 C36 0.8(2) . . . . ?
C38 C4 C25 C36 143.30(16) . . . . ?
C21 C4 C25 C60 -142.62(16) . . . . ?
C38 C4 C25 C60 -0.2(2) . . . . ?
C8 C9 C26 C28 -0.1(2) . . . . ?
C27 C9 C26 C28 142.84(15) . . . . ?
C8 C9 C26 C41 -141.19(15) . . . . ?
C27 C9 C26 C41 1.76(17) . . . . ?
C29 C2 C27 C9 -3.3(2) . . . . ?
C24 C2 C27 C9 136.66(16) . . . . ?
C29 C2 C27 C5 -139.59(16) . . . . ?
C24 C2 C27 C5 0.3(2) . . . . ?
C8 C9 C27 C2 -0.1(2) . . . . ?
C26 C9 C27 C2 -142.90(15) . . . . ?
C8 C9 C27 C5 140.86(15) . . . . ?
C26 C9 C27 C5 -1.95(17) . . . . ?
C37 C5 C27 C2 0.4(3) . . . . ?
C41 C5 C27 C2 141.45(16) . . . . ?
C37 C5 C27 C9 -139.66(17) . . . . ?
C41 C5 C27 C9 1.38(17) . . . . ?
C9 C26 C28 C49 -139.52(16) . . . . ?
C41 C26 C28 C49 -3.2(2) . . . . ?
C9 C26 C28 C16 2.8(2) . . . . ?
C41 C26 C28 C16 139.13(16) . . . . ?
C32 C16 C28 C26 -3.2(2) . . . . ?
C43 C16 C28 C26 -158.97(15) . . . . ?
C32 C16 C28 C49 142.73(16) . . . . ?
C43 C16 C28 C49 -13.02(19) . . . . ?
C8 C13 C29 C2 -0.4(2) . . . . ?
C34 C13 C29 C2 156.88(15) . . . . ?
C8 C13 C29 C22 -136.75(15) . . . . ?
C34 C13 C29 C22 20.5(2) . . . . ?
C27 C2 C29 C13 3.6(2) . . . . ?
C24 C2 C29 C13 -140.34(16) . . . . ?
C27 C2 C29 C22 144.21(16) . . . . ?
C24 C2 C29 C22 0.3(2) . . . . ?
C54 C22 C29 C13 -0.4(2) . . . . ?
C44 C22 C29 C13 140.82(15) . . . . ?
C54 C22 C29 C2 -141.86(16) . . . . ?
C44 C22 C29 C2 -0.7(2) . . . . ?
C55 C11 C30 C20 1.7(2) . . . . ?
C57 C11 C30 C20 138.19(16) . . . . ?
C55 C11 C30 C1 -138.49(16) . . . . ?
C57 C11 C30 C1 -2.0(2) . . . . ?
C10 C20 C30 C11 -1.8(2) . . . . ?
C35 C20 C30 C11 -159.78(13) . . . . ?
C10 C20 C30 C1 142.36(14) . . . . ?
C35 C20 C30 C1 -15.63(16) . . . . ?
C19 C1 C30 C11 0.5(2) . . . . ?
C54 C1 C30 C11 146.57(15) . . . . ?
C19 C1 C30 C20 -144.47(16) . . . . ?
C54 C1 C30 C20 1.58(17) . . . . ?
C20 C10 C31 C61 -102.49(17) . . . . ?
C23 C10 C31 C61 98.22(14) . . . . ?
C20 C10 C31 C6 21.19(18) . . . . ?
C23 C10 C31 C6 -138.11(12) . . . . ?
C20 C10 C31 C18 149.21(13) . . . . ?
C23 C10 C31 C18 -10.09(14) . . . . ?
C62 C61 C31 C10 68.8(2) . . . . ?
C66 C61 C31 C10 -111.70(16) . . . . ?
C62 C61 C31 C6 -55.6(2) . . . . ?
C66 C61 C31 C6 123.83(15) . . . . ?
C62 C61 C31 C18 178.15(16) . . . . ?
C66 C61 C31 C18 -2.37(16) . . . . ?
C32 C6 C31 C10 103.25(15) . . . . ?
C34 C6 C31 C10 -19.76(15) . . . . ?
C32 C6 C31 C61 -133.08(14) . . . . ?
C34 C6 C31 C61 103.91(15) . . . . ?
C32 C6 C31 C18 -16.52(18) . . . . ?
C34 C6 C31 C18 -139.53(12) . . . . ?
N1 C18 C31 C10 117.31(12) . . . . ?
C12 C18 C31 C10 2.48(13) . . . . ?
C43 C18 C31 C10 -121.43(13) . . . . ?
N1 C18 C31 C61 2.59(14) . . . . ?
C12 C18 C31 C61 -112.25(12) . . . . ?
C43 C18 C31 C61 123.85(13) . . . . ?
N1 C18 C31 C6 -118.56(13) . . . . ?
C12 C18 C31 C6 126.60(13) . . . . ?
C43 C18 C31 C6 2.70(18) . . . . ?
C28 C16 C32 C8 0.8(2) . . . . ?
C43 C16 C32 C8 152.86(14) . . . . ?
C28 C16 C32 C6 -157.90(15) . . . . ?
C43 C16 C32 C6 -5.9(2) . . . . ?
C9 C8 C32 C16 1.9(2) . . . . ?
C13 C8 C32 C16 -146.64(14) . . . . ?
C9 C8 C32 C6 163.80(13) . . . . ?
C13 C8 C32 C6 15.28(16) . . . . ?
C31 C6 C32 C16 19.5(2) . . . . ?
C34 C6 C32 C16 150.97(15) . . . . ?
C31 C6 C32 C8 -140.49(13) . . . . ?
C34 C6 C32 C8 -9.01(15) . . . . ?
C46 C17 C33 C40 0.0(2) . . . . ?
C53 C17 C33 C40 -144.12(16) . . . . ?
C46 C17 C33 C52 142.52(16) . . . . ?
C53 C17 C33 C52 -1.6(2) . . . . ?
C29 C13 C34 C77 97.69(18) . . . . ?
C8 C13 C34 C77 -103.66(15) . . . . ?
C29 C13 C34 C35 -21.9(2) . . . . ?
C8 C13 C34 C35 136.71(13) . . . . ?
C29 C13 C34 C6 -149.40(15) . . . . ?
C8 C13 C34 C6 9.25(15) . . . . ?
C32 C6 C34 C13 -0.11(14) . . . . ?
C31 C6 C34 C13 127.38(12) . . . . ?
C32 C6 C34 C77 111.50(12) . . . . ?
C31 C6 C34 C77 -121.01(12) . . . . ?
C32 C6 C34 C35 -122.84(12) . . . . ?
C31 C6 C34 C35 4.65(16) . . . . ?
C10 C20 C35 C54 -134.45(14) . . . . ?
C30 C20 C35 C54 21.66(15) . . . . ?
C10 C20 C35 C70 113.24(17) . . . . ?
C30 C20 C35 C70 -90.65(15) . . . . ?
C10 C20 C35 C34 -12.52(18) . . . . ?
C30 C20 C35 C34 143.59(12) . . . . ?
C13 C34 C35 C20 -107.50(14) . . . . ?
C77 C34 C35 C20 135.59(13) . . . . ?
C6 C34 C35 C20 11.28(15) . . . . ?
C13 C34 C35 C54 5.22(19) . . . . ?
C77 C34 C35 C54 -111.68(15) . . . . ?
C6 C34 C35 C54 124.00(14) . . . . ?
C13 C34 C35 C70 125.37(15) . . . . ?
C77 C34 C35 C70 8.46(19) . . . . ?
C6 C34 C35 C70 -115.85(14) . . . . ?
C4 C25 C36 C48 -137.68(16) . . . . ?
C60 C25 C36 C48 1.1(2) . . . . ?
C4 C25 C36 C58 -0.1(2) . . . . ?
C60 C25 C36 C58 138.62(16) . . . . ?
C27 C5 C37 C3 137.30(17) . . . . ?
C41 C5 C37 C3 1.0(2) . . . . ?
C27 C5 C37 C56 -0.6(3) . . . . ?
C41 C5 C37 C56 -136.86(17) . . . . ?
C7 C3 C37 C5 -1.0(2) . . . . ?
C45 C3 C37 C5 -142.84(15) . . . . ?
C7 C3 C37 C56 141.05(16) . . . . ?
C45 C3 C37 C56 -0.80(18) . . . . ?
C65 C64 C63 C62 0.8(2) . . . . ?
C67 C64 C63 C62 -178.54(16) . . . . ?
C1 C19 C38 C44 0.9(3) . . . . ?
C60 C19 C38 C44 142.24(18) . . . . ?
C1 C19 C38 C4 -140.53(18) . . . . ?
C60 C19 C38 C4 0.8(2) . . . . ?
C21 C4 C38 C44 0.4(3) . . . . ?
C25 C4 C38 C44 -141.93(17) . . . . ?
C21 C4 C38 C19 141.92(18) . . . . ?
C25 C4 C38 C19 -0.4(2) . . . . ?
C3 C7 C39 C41 -0.7(2) . . . . ?
C42 C7 C39 C41 143.45(15) . . . . ?
C3 C7 C39 C59 -143.39(15) . . . . ?
C42 C7 C39 C59 0.75(18) . . . . ?
C52 C33 C40 C51 -137.05(17) . . . . ?
C17 C33 C40 C51 1.1(3) . . . . ?
C52 C33 C40 C48 0.3(2) . . . . ?
C17 C33 C40 C48 138.51(16) . . . . ?
C7 C39 C41 C5 0.7(2) . . . . ?
C59 C39 C41 C5 139.00(17) . . . . ?
C7 C39 C41 C26 -136.62(17) . . . . ?
C59 C39 C41 C26 1.7(3) . . . . ?
C37 C5 C41 C39 -0.9(2) . . . . ?
C27 C5 C41 C39 -142.21(15) . . . . ?
C37 C5 C41 C26 141.00(15) . . . . ?
C27 C5 C41 C26 -0.30(18) . . . . ?
C28 C26 C41 C39 0.9(3) . . . . ?
C9 C26 C41 C39 141.21(16) . . . . ?
C28 C26 C41 C5 -141.16(16) . . . . ?
C9 C26 C41 C5 -0.89(17) . . . . ?
C3 C7 C42 C51 1.5(2) . . . . ?
C39 C7 C42 C51 -142.50(15) . . . . ?
C3 C7 C42 C46 143.59(15) . . . . ?
C39 C7 C42 C46 -0.39(18) . . . . ?
C75 C76 C77 C34 122.89(16) . . . . ?
C71 C76 C77 C34 -54.02(17) . . . . ?
C13 C34 C77 C76 -74.27(17) . . . . ?
C35 C34 C77 C76 45.72(17) . . . . ?
C6 C34 C77 C76 175.91(12) . . . . ?
C32 C16 C43 C14 -136.29(15) . . . . ?
C28 C16 C43 C14 18.30(17) . . . . ?
C32 C16 C43 C18 -10.3(2) . . . . ?
C28 C16 C43 C18 144.24(13) . . . . ?
C53 C14 C43 C16 131.94(18) . . . . ?
C49 C14 C43 C16 -17.74(18) . . . . ?
C53 C14 C43 C18 6.8(3) . . . . ?
C49 C14 C43 C18 -142.83(16) . . . . ?
N1 C18 C43 C16 128.85(13) . . . . ?
C12 C18 C43 C16 -108.76(15) . . . . ?
C31 C18 C43 C16 10.68(18) . . . . ?
N1 C18 C43 C14 -114.19(15) . . . . ?
C12 C18 C43 C14 8.2(2) . . . . ?
C31 C18 C43 C14 127.64(15) . . . . ?
C19 C38 C44 C24 -137.64(18) . . . . ?
C4 C38 C44 C24 -0.6(3) . . . . ?
C19 C38 C44 C22 1.7(3) . . . . ?
C4 C38 C44 C22 138.75(18) . . . . ?
C56 C24 C44 C38 0.3(3) . . . . ?
C2 C24 C44 C38 142.86(17) . . . . ?
C56 C24 C44 C22 -143.22(18) . . . . ?
C2 C24 C44 C22 -0.6(2) . . . . ?
C54 C22 C44 C38 -2.1(3) . . . . ?
C29 C22 C44 C38 -142.46(18) . . . . ?
C54 C22 C44 C24 141.20(18) . . . . ?
C29 C22 C44 C24 0.8(2) . . . . ?
C4 C21 C45 C58 0.5(2) . . . . ?
C56 C21 C45 C58 -142.62(15) . . . . ?
C4 C21 C45 C3 143.36(15) . . . . ?
C56 C21 C45 C3 0.27(17) . . . . ?
C7 C3 C45 C58 0.7(2) . . . . ?
C37 C3 C45 C58 142.67(15) . . . . ?
C7 C3 C45 C21 -141.69(15) . . . . ?
C37 C3 C45 C21 0.33(18) . . . . ?
C53 C17 C46 C59 1.3(3) . . . . ?
C33 C17 C46 C59 -137.87(18) . . . . ?
C53 C17 C46 C42 138.22(18) . . . . ?
C33 C17 C46 C42 -1.0(2) . . . . ?
C51 C42 C46 C17 0.9(3) . . . . ?
C7 C42 C46 C17 -140.82(16) . . . . ?
C51 C42 C46 C59 141.62(16) . . . . ?
C7 C42 C46 C59 -0.13(18) . . . . ?
C25 C36 C48 C50 -0.9(2) . . . . ?
C58 C36 C48 C50 -142.67(16) . . . . ?
C25 C36 C48 C40 142.36(16) . . . . ?
C58 C36 C48 C40 0.56(17) . . . . ?
C33 C40 C48 C50 0.7(2) . . . . ?
C51 C40 C48 C50 142.92(16) . . . . ?
C33 C40 C48 C36 -142.71(16) . . . . ?
C51 C40 C48 C36 -0.49(17) . . . . ?
C26 C28 C49 C59 2.8(3) . . . . ?
C16 C28 C49 C59 -143.62(16) . . . . ?
C26 C28 C49 C14 147.56(16) . . . . ?
C16 C28 C49 C14 1.1(2) . . . . ?
C53 C14 C49 C59 3.8(3) . . . . ?
C43 C14 C49 C59 155.46(17) . . . . ?
C53 C14 C49 C28 -140.52(17) . . . . ?
C43 C14 C49 C28 11.1(2) . . . . ?
C36 C48 C50 C57 0.5(2) . . . . ?
C40 C48 C50 C57 -138.27(17) . . . . ?
C36 C48 C50 C47 138.03(17) . . . . ?
C40 C48 C50 C47 -0.8(2) . . . . ?
C52 C47 C50 C48 -0.2(2) . . . . ?
C55 C47 C50 C48 -141.51(16) . . . . ?
C52 C47 C50 C57 142.24(15) . . . . ?
C55 C47 C50 C57 0.95(17) . . . . ?
C46 C42 C51 C40 0.1(3) . . . . ?
C7 C42 C51 C40 137.58(17) . . . . ?
C46 C42 C51 C58 -138.86(16) . . . . ?
C7 C42 C51 C58 -1.4(2) . . . . ?
C33 C40 C51 C42 -1.2(3) . . . . ?
C48 C40 C51 C42 -143.06(16) . . . . ?
C33 C40 C51 C58 142.14(17) . . . . ?
C48 C40 C51 C58 0.24(17) . . . . ?
C55 C47 C52 C15 -3.2(2) . . . . ?
C50 C47 C52 C15 -139.76(16) . . . . ?
C55 C47 C52 C33 137.85(16) . . . . ?
C50 C47 C52 C33 1.3(2) . . . . ?
C12 C15 C52 C47 2.2(2) . . . . ?
C53 C15 C52 C47 145.60(16) . . . . ?
C12 C15 C52 C33 -143.01(16) . . . . ?
C53 C15 C52 C33 0.4(2) . . . . ?
C40 C33 C52 C47 -1.3(2) . . . . ?
C17 C33 C52 C47 -144.03(17) . . . . ?
C40 C33 C52 C15 143.41(17) . . . . ?
C17 C33 C52 C15 0.7(2) . . . . ?
C73 C74 C75 C76 -1.4(2) . . . . ?
C71 C76 C75 C74 1.1(2) . . . . ?
C77 C76 C75 C74 -175.75(14) . . . . ?
C49 C14 C53 C17 -1.6(3) . . . . ?
C43 C14 C53 C17 -148.99(17) . . . . ?
C49 C14 C53 C15 135.33(17) . . . . ?
C43 C14 C53 C15 -12.1(3) . . . . ?
C46 C17 C53 C14 -0.9(3) . . . . ?
C33 C17 C53 C14 142.48(17) . . . . ?
C46 C17 C53 C15 -141.62(18) . . . . ?
C33 C17 C53 C15 1.8(2) . . . . ?
C12 C15 C53 C14 0.6(3) . . . . ?
C52 C15 C53 C14 -142.93(17) . . . . ?
C12 C15 C53 C17 142.20(17) . . . . ?
C52 C15 C53 C17 -1.3(2) . . . . ?
C44 C22 C54 C1 -0.1(3) . . . . ?
C29 C22 C54 C1 136.06(17) . . . . ?
C44 C22 C54 C35 -151.87(17) . . . . ?
C29 C22 C54 C35 -15.7(2) . . . . ?
C19 C1 C54 C22 2.8(3) . . . . ?
C30 C1 C54 C22 -142.63(16) . . . . ?
C19 C1 C54 C35 158.45(17) . . . . ?
C30 C1 C54 C35 12.99(17) . . . . ?
C20 C35 C54 C22 132.86(17) . . . . ?
C70 C35 C54 C22 -109.92(18) . . . . ?
C34 C35 C54 C22 12.3(2) . . . . ?
C20 C35 C54 C1 -20.91(16) . . . . ?
C70 C35 C54 C1 96.31(16) . . . . ?
C34 C35 C54 C1 -141.48(14) . . . . ?
C12 C23 C55 C11 142.89(15) . . . . ?
C10 C23 C55 C11 -4.0(2) . . . . ?
C12 C23 C55 C47 6.0(2) . . . . ?
C10 C23 C55 C47 -140.92(15) . . . . ?
C30 C11 C55 C23 1.2(2) . . . . ?
C57 C11 C55 C23 -140.38(13) . . . . ?
C30 C11 C55 C47 141.77(14) . . . . ?
C57 C11 C55 C47 0.22(17) . . . . ?
C52 C47 C55 C23 -0.8(2) . . . . ?
C50 C47 C55 C23 140.05(15) . . . . ?
C52 C47 C55 C11 -141.62(16) . . . . ?
C50 C47 C55 C11 -0.73(17) . . . . ?
C66 N1 C68 O1 -170.53(16) . . . . ?
C18 N1 C68 O1 2.5(2) . . . . ?
C66 N1 C68 C69 10.3(3) . . . . ?
C18 N1 C68 C69 -176.63(15) . . . . ?
C44 C24 C56 C21 0.3(3) . . . . ?
C2 C24 C56 C21 -138.08(18) . . . . ?
C44 C24 C56 C37 139.12(18) . . . . ?
C2 C24 C56 C37 0.8(3) . . . . ?
C4 C21 C56 C24 -0.4(3) . . . . ?
C45 C21 C56 C24 143.14(17) . . . . ?
C4 C21 C56 C37 -144.34(17) . . . . ?
C45 C21 C56 C37 -0.76(17) . . . . ?
C5 C37 C56 C24 0.0(3) . . . . ?
C3 C37 C56 C24 -142.44(17) . . . . ?
C5 C37 C56 C21 143.38(16) . . . . ?
C3 C37 C56 C21 0.96(17) . . . . ?
C20 C35 C70 C71 174.97(15) . . . . ?
C54 C35 C70 C71 67.17(17) . . . . ?
C34 C35 C70 C71 -57.85(19) . . . . ?
C75 C76 C71 C72 -0.5(2) . . . . ?
C77 C76 C71 C72 176.63(13) . . . . ?
C75 C76 C71 C70 -175.67(13) . . . . ?
C77 C76 C71 C70 1.41(18) . . . . ?
C35 C70 C71 C72 -119.97(17) . . . . ?
C35 C70 C71 C76 54.99(18) . . . . ?
C30 C11 C57 C60 1.9(3) . . . . ?
C55 C11 C57 C60 142.59(16) . . . . ?
C30 C11 C57 C50 -140.32(16) . . . . ?
C55 C11 C57 C50 0.38(17) . . . . ?
C48 C50 C57 C60 -0.4(2) . . . . ?
C47 C50 C57 C60 -142.79(15) . . . . ?
C48 C50 C57 C11 141.58(15) . . . . ?
C47 C50 C57 C11 -0.82(17) . . . . ?
C66 C61 C62 C63 -1.6(2) . . . . ?
C31 C61 C62 C63 177.81(15) . . . . ?
C64 C63 C62 C61 0.7(3) . . . . ?
C74 C73 C72 C71 -0.6(2) . . . . ?
C76 C71 C72 C73 0.2(2) . . . . ?
C70 C71 C72 C73 174.93(14) . . . . ?
C21 C45 C58 C51 137.66(16) . . . . ?
C3 C45 C58 C51 -0.6(2) . . . . ?
C21 C45 C58 C36 0.3(2) . . . . ?
C3 C45 C58 C36 -138.00(16) . . . . ?
C42 C51 C58 C45 1.0(2) . . . . ?
C40 C51 C58 C45 -142.05(14) . . . . ?
C42 C51 C58 C36 143.16(14) . . . . ?
C40 C51 C58 C36 0.10(18) . . . . ?
C25 C36 C58 C45 -0.4(2) . . . . ?
C48 C36 C58 C45 141.34(16) . . . . ?
C25 C36 C58 C51 -142.17(16) . . . . ?
C48 C36 C58 C51 -0.41(17) . . . . ?
C28 C49 C59 C46 136.31(18) . . . . ?
C14 C49 C59 C46 -3.4(3) . . . . ?
C28 C49 C59 C39 -0.3(3) . . . . ?
C14 C49 C59 C39 -140.00(18) . . . . ?
C17 C46 C59 C49 0.8(3) . . . . ?
C42 C46 C59 C49 -140.45(17) . . . . ?
C17 C46 C59 C39 141.90(17) . . . . ?
C42 C46 C59 C39 0.60(17) . . . . ?
C41 C39 C59 C49 -2.0(3) . . . . ?
C7 C39 C59 C49 140.50(16) . . . . ?
C41 C39 C59 C46 -143.33(16) . . . . ?
C7 C39 C59 C46 -0.84(17) . . . . ?
C11 C57 C60 C19 -0.3(2) . . . . ?
C50 C57 C60 C19 137.61(16) . . . . ?
C11 C57 C60 C25 -137.29(16) . . . . ?
C50 C57 C60 C25 0.6(2) . . . . ?
C1 C19 C60 C57 -1.2(3) . . . . ?
C38 C19 C60 C57 -142.09(17) . . . . ?
C1 C19 C60 C25 139.94(17) . . . . ?
C38 C19 C60 C25 -0.9(2) . . . . ?
C36 C25 C60 C57 -0.9(2) . . . . ?
C4 C25 C60 C57 142.36(16) . . . . ?
C36 C25 C60 C19 -142.62(17) . . . . ?
C4 C25 C60 C19 0.7(2) . . . . ?

_refine_diff_density_max         0.733
_refine_diff_density_min         -0.778
_refine_diff_density_rms         0.068

_shelxl_version_number           2013-4

_shelx_res_file                  
;
TITL 140516 in P21/c
CELL  1.54184  14.2115  13.2334  26.4184   90.000  116.384   90.000
ZERR     4.00   0.0005   0.0004   0.0007   0.000    0.003    0.000
LATT   1
SYMM  - X, 1/2 + Y, 1/2 - Z
SFAC  C    N    O    H    S
UNIT  312  4    4    76   8
MERG  2
EADP  S1 S1'
EADP  S2 S2'
EADP  C78 C78'
DFIX  1.60 0.001 S1 C78 S2 C78 S1' C78' S2' C78'
SADI  0.002 S1 C78 S2 C78 S1' C78' S2' C78'
DFIX  3.205   0.002 S2' S1'
DFIX  3.205   0.002 S2 S1
ISOR  0.001 C78 C78'
delu  0.002 c11 c30 c25 c36 c72 c73
FMAP  2
PLAN  20
SIZE  0.26   0.30   0.32
ACTA
BOND  $H
CONF
damp 5000
L.S.   150
WGHT    0.092900    4.322400
EXTI    0.000391
FVAR       2.93446   0.73196
O1    3    0.555327    0.208680    0.138493    11.00000    0.06961    0.09226 =
         0.07859    0.01932    0.04385    0.00844
N1    2    0.607370    0.175961    0.230896    11.00000    0.05212    0.05623 =
         0.06931    0.00343    0.03591    0.00074
C1    1    0.223358    0.282225    0.314859    11.00000    0.06375    0.05710 =
         0.06760   -0.01180    0.03799    0.00218
C2    1    0.099283   -0.017753    0.241090    11.00000    0.06075    0.05033 =
         0.07456    0.00636    0.03705   -0.00690
C3    1   -0.057298    0.107103    0.083506    11.00000    0.05144    0.06172 =
         0.07317   -0.00465    0.02181   -0.00892
C76   1    0.397742   -0.013624    0.423131    11.00000    0.07216    0.07074 =
         0.05388    0.00629    0.02917    0.00226
C4    1   -0.029409    0.265109    0.198701    11.00000    0.05099    0.06166 =
         0.08945   -0.00018    0.03862    0.00639
C5    1    0.036133   -0.041088    0.138445    11.00000    0.06416    0.04919 =
         0.07470   -0.00726    0.02779   -0.01272
C6    1    0.456646    0.049133    0.295067    11.00000    0.05385    0.04551 =
         0.05774    0.00239    0.02946    0.00192
AFIX  13
H6    4    0.517432    0.005340    0.315659    11.00000   -1.20000
AFIX   0
C7    1    0.000494    0.103749    0.053251    11.00000    0.05854    0.06272 =
         0.05926   -0.00675    0.01703   -0.00645
C73   1    0.294215    0.010817    0.489953    11.00000    0.10238    0.11799 =
         0.06910    0.00592    0.05333   -0.00352
AFIX  43
H20   4    0.259874    0.018376    0.512583    11.00000   -1.20000
AFIX   0
C8    1    0.297672   -0.050465    0.247290    11.00000    0.06054    0.03599 =
         0.06104    0.00161    0.03128    0.00045
C66   1    0.675786    0.171834    0.289364    11.00000    0.05505    0.03921 =
         0.07193    0.00182    0.03216    0.00326
C9    1    0.209236   -0.083846    0.200057    11.00000    0.06880    0.03442 =
         0.07152    0.00044    0.03676   -0.00499
C10   1    0.444927    0.242341    0.290106    11.00000    0.05269    0.04173 =
         0.06089   -0.00645    0.02694   -0.00508
C11   1    0.293885    0.398313    0.267982    11.00000    0.06653    0.03627 =
         0.08084   -0.00940    0.03812   -0.00398
C12   1    0.438822    0.268659    0.201169    11.00000    0.04645    0.04414 =
         0.06603    0.00444    0.02936   -0.00088
C13   1    0.289850   -0.004231    0.294211    11.00000    0.06573    0.04000 =
         0.06283    0.00676    0.03676   -0.00007
C14   1    0.353103    0.117947    0.117642    11.00000    0.05936    0.05765 =
         0.06313    0.00252    0.03775    0.00404
C15   1    0.373408    0.295208    0.146727    11.00000    0.05603    0.04996 =
         0.06888    0.00689    0.03601   -0.00121
C16   1    0.380812    0.003620    0.190288    11.00000    0.05725    0.04055 =
         0.06145   -0.00015    0.03298    0.00512
C17   1    0.221689    0.246578    0.064942    11.00000    0.06297    0.06533 =
         0.05690    0.01103    0.03011    0.00472
C64   1    0.837721    0.170921    0.375606    11.00000    0.05886    0.04186 =
         0.08211   -0.00912    0.02556   -0.00047
C18   1    0.494402    0.166593    0.219637    11.00000    0.05111    0.04621 =
         0.06317    0.00556    0.03042    0.00344
C19   1    0.121144    0.313231    0.279477    11.00000    0.06375    0.05395 =
         0.07777   -0.00730    0.04289    0.00580
C20   1    0.389162    0.246804    0.320702    11.00000    0.05686    0.04470 =
         0.05943   -0.00496    0.02784   -0.00036
C21   1   -0.071385    0.190030    0.158110    11.00000    0.04850    0.05994 =
         0.08522    0.00268    0.03428    0.00249
C65   1    0.784466    0.178223    0.316734    11.00000    0.05299    0.04204 =
         0.08881    0.00116    0.03373   -0.00093
AFIX  43
H61   4    0.822033    0.187390    0.295875    11.00000   -1.20000
AFIX   0
C22   1    0.169820    0.108114    0.310483    11.00000    0.06402    0.06161 =
         0.06821    0.00150    0.04187   -0.00196
C61   1    0.618639    0.158800    0.320274    11.00000    0.05390    0.04486 =
         0.06768   -0.00310    0.03072   -0.00153
C23   1    0.424244    0.314784    0.245926    11.00000    0.05170    0.04032 =
         0.07139   -0.00046    0.03231   -0.00291
C74   1    0.307234   -0.085120    0.472641    11.00000    0.08300    0.10517 =
         0.06437    0.01242    0.03675   -0.01617
AFIX  43
H71   4    0.280554   -0.141243    0.483104    11.00000   -1.20000
AFIX   0
C24   1    0.019565    0.060219    0.229260    11.00000    0.06090    0.05429 =
         0.08392    0.00436    0.04412   -0.00612
C25   1    0.009906    0.357300    0.185546    11.00000    0.05718    0.05117 =
         0.08902    0.00311    0.03826    0.01091
C26   1    0.203965   -0.071812    0.145315    11.00000    0.06865    0.03868 =
         0.06715   -0.00966    0.03083   -0.00473
C27   1    0.106886   -0.067432    0.196359    11.00000    0.06543    0.04038 =
         0.07798   -0.00193    0.03762   -0.01269
C28   1    0.288076   -0.026547    0.140889    11.00000    0.06475    0.04610 =
         0.06148   -0.00497    0.03273    0.00429
C29   1    0.192158    0.011316    0.290922    11.00000    0.06246    0.05159 =
         0.06536    0.00685    0.03895   -0.00151
C30   1    0.311448    0.325152    0.308932    11.00000    0.06250    0.04452 =
         0.06751   -0.01299    0.03258   -0.00078
C31   1    0.501223    0.150713    0.282806    11.00000    0.05379    0.04389 =
         0.05936    0.00139    0.03047    0.00191
C32   1    0.386142   -0.007068    0.242373    11.00000    0.06005    0.03894 =
         0.06333    0.00260    0.03540    0.00583
C33   1    0.200844    0.343142    0.084229    11.00000    0.06304    0.05251 =
         0.06835    0.01559    0.03187    0.00380
C34   1    0.390535    0.051582    0.331706    11.00000    0.05941    0.04852 =
         0.05843    0.00088    0.03215    0.00279
C35   1    0.365096    0.158939    0.350287    11.00000    0.06214    0.05148 =
         0.05831    0.00010    0.03281    0.00190
C36   1    0.004463    0.371453    0.131985    11.00000    0.05585    0.05249 =
         0.08268    0.00801    0.02971    0.01034
C37   1   -0.038531    0.033613    0.127308    11.00000    0.06032    0.05561 =
         0.07560   -0.00207    0.02878   -0.01208
C63   1    0.779875    0.159466    0.405930    11.00000    0.05882    0.06251 =
         0.07100   -0.00547    0.02239   -0.00053
AFIX  43
H95   4    0.814343    0.155404    0.445141    11.00000   -1.20000
AFIX   0
C38   1    0.039946    0.238505    0.257243    11.00000    0.05822    0.06480 =
         0.07836   -0.00527    0.04325    0.00177
C39   1    0.079024    0.026166    0.064616    11.00000    0.06509    0.05632 =
         0.05784   -0.01162    0.02174   -0.00693
C40   1    0.102385    0.363628    0.080203    11.00000    0.06400    0.05079 =
         0.06882    0.01668    0.02750    0.00553
C41   1    0.096791   -0.044149    0.106430    11.00000    0.06945    0.04721 =
         0.06818   -0.01383    0.02927   -0.01172
C42   1    0.039428    0.196184    0.039217    11.00000    0.06226    0.07194 =
         0.05636    0.00500    0.02140   -0.00094
C77   1    0.449234   -0.017337    0.384684    11.00000    0.06879    0.06018 =
         0.05744    0.00498    0.03053    0.00419
AFIX  23
H10A  4    0.449524   -0.086442    0.372511    11.00000   -1.20000
H10B  4    0.521582    0.004822    0.405038    11.00000   -1.20000
AFIX   0
C43   1    0.439972    0.083095    0.174445    11.00000    0.06020    0.05076 =
         0.06245   -0.00052    0.03797    0.00264
AFIX  13
H105  4    0.494061    0.048852    0.167315    11.00000   -1.20000
AFIX   0
C44   1    0.064051    0.137214    0.271873    11.00000    0.05965    0.06163 =
         0.07702    0.00499    0.04448   -0.00072
C45   1   -0.077929    0.203467    0.102353    11.00000    0.05069    0.06710 =
         0.07432    0.00545    0.02327   -0.00026
C46   1    0.142054    0.174844    0.042450    11.00000    0.06434    0.06489 =
         0.05298    0.00241    0.02436   -0.00039
C47   1    0.285709    0.421690    0.178344    11.00000    0.05959    0.03765 =
         0.07965    0.00534    0.03194   -0.00614
C48   1    0.092907    0.414822    0.126749    11.00000    0.06162    0.04301 =
         0.08317    0.01291    0.03217    0.00822
C49   1    0.269502    0.043927    0.096100    11.00000    0.06955    0.05565 =
         0.05772   -0.00640    0.03380   -0.00031
C50   1    0.181579    0.443392    0.174016    11.00000    0.06426    0.03812 =
         0.08639    0.00530    0.03772    0.00650
C51   1    0.019906    0.288697    0.057773    11.00000    0.06250    0.06149 =
         0.06429    0.01207    0.02400    0.00521
C52   1    0.293759    0.371942    0.134524    11.00000    0.06252    0.04441 =
         0.07308    0.01502    0.03263    0.00009
C75   1    0.359786   -0.097065    0.439909    11.00000    0.08549    0.07938 =
         0.06285    0.01049    0.03564   -0.00208
AFIX  43
H128  4    0.369773   -0.161470    0.429057    11.00000   -1.20000
AFIX   0
C53   1    0.328435    0.217759    0.102600    11.00000    0.06111    0.05923 =
         0.06119    0.00694    0.03718    0.00218
C54   1    0.248029    0.179230    0.331654    11.00000    0.06411    0.05455 =
         0.06013   -0.00291    0.03657    0.00241
C55   1    0.352724    0.393618    0.235815    11.00000    0.05866    0.03738 =
         0.07925   -0.00236    0.03462   -0.00526
C67   1    0.955924    0.174685    0.404019    11.00000    0.06181    0.07247 =
         0.09759   -0.01680    0.02627   -0.00458
AFIX  33
H13A  4    0.981123    0.167620    0.444108    11.00000   -1.50000
H13B  4    0.978964    0.238224    0.395954    11.00000   -1.50000
H13C  4    0.983049    0.120611    0.390109    11.00000   -1.50000
AFIX   0
C68   1    0.628010    0.195998    0.185137    11.00000    0.06061    0.05740 =
         0.07926    0.00827    0.04243    0.00378
C56   1   -0.046029    0.084818    0.174274    11.00000    0.05594    0.06187 =
         0.08296    0.00133    0.03774   -0.00760
C70   1    0.421004    0.169031    0.416292    11.00000    0.07378    0.06452 =
         0.06340   -0.00664    0.03502   -0.00148
AFIX  23
H13D  4    0.496602    0.165655    0.430117    11.00000   -1.20000
H13E  4    0.403558    0.233378    0.427566    11.00000   -1.20000
AFIX   0
C71   1    0.383799    0.083327    0.440533    11.00000    0.07549    0.08162 =
         0.05133    0.00653    0.03082    0.00315
C57   1    0.187861    0.429522    0.229991    11.00000    0.06569    0.03696 =
         0.08950   -0.00825    0.03905    0.00466
C62   1    0.670818    0.154003    0.378221    11.00000    0.06571    0.06136 =
         0.06808   -0.00271    0.03204   -0.00154
AFIX  43
H148  4    0.632936    0.147052    0.399063    11.00000   -1.20000
AFIX   0
C72   1    0.331778    0.095209    0.473895    11.00000    0.09554    0.09464 =
         0.06559   -0.00550    0.04503    0.00150
AFIX  43
H149  4    0.322275    0.159284    0.485337    11.00000   -1.20000
AFIX   0
C58   1   -0.040623    0.293162    0.089611    11.00000    0.05095    0.06121 =
         0.07836    0.01158    0.02657    0.00713
C59   1    0.167460    0.070766    0.058386    11.00000    0.07694    0.05964 =
         0.05505   -0.00694    0.03235   -0.00043
C60   1    0.103029    0.387422    0.235960    11.00000    0.06438    0.04736 =
         0.08778   -0.00821    0.04431    0.00633
C69   1    0.738026    0.200319    0.193454    11.00000    0.06682    0.10966 =
         0.09543    0.01538    0.05473    0.00888
AFIX 137
H20A  4    0.738864    0.205119    0.157398    11.00000   -1.50000
H20B  4    0.774415    0.140228    0.212492    11.00000   -1.50000
H20C  4    0.772154    0.258413    0.215865    11.00000   -1.50000
AFIX   0
PART    2
S1    5    0.287067    0.422031    0.451371    21.00000    0.25157    0.39620 =
         0.18530   -0.05140    0.05790    0.17315
S2    5    0.362047    0.626770    0.522406    21.00000    0.32696    0.14291 =
         0.38986    0.01289    0.15268   -0.07474
C78   1    0.328032    0.527260    0.483820    21.00000    0.26655    0.26675 =
         0.26688   -0.00041    0.11842    0.00011
PART    1
S1'   5    0.353883    0.515179    0.421717   -21.00000    0.25157    0.39620 =
         0.18530   -0.05140    0.05790    0.17315
C78'  1    0.403297    0.542185    0.487630   -21.00000    0.26655    0.26675 =
         0.26688   -0.00041    0.11842    0.00011
S2'   5    0.459838    0.559645    0.554615   -21.00000    0.32696    0.14291 =
         0.38986    0.01289    0.15268   -0.07474
HKLF    4  1.0  1.00  0.00  0.00  0.00 -1.00  0.00 -1.00  0.00 -1.00

REM  140516 in P21/c
REM R1 =  0.0789 for    4941 Fo > 4sig(Fo)  and  0.1222 for all    8247 data
REM    751 parameters refined using     27 restraints

END

WGHT      0.1550      1.7189

REM Highest difference peak  0.733,  deepest hole -0.778,  1-sigma level  0.068
Q1    1   0.3865  0.5009  0.4121  11.00000  0.05    0.73
Q2    1   0.2558  0.3852  0.4511  11.00000  0.05    0.67
Q3    1   0.3845  0.6094  0.4503  11.00000  0.05    0.60
Q4    1   0.3770  0.6361  0.4776  11.00000  0.05    0.53
Q5    1   0.5189  0.5245  0.5772  11.00000  0.05    0.53
Q6    1   0.3102  0.6610  0.5296  11.00000  0.05    0.52
Q7    1   0.3018  0.4670  0.4191  11.00000  0.05    0.48
Q8    1   0.3432  0.5559  0.4673  11.00000  0.05    0.41
Q9    1   0.4204  0.6206  0.5583  11.00000  0.05    0.40
Q10   1   0.3978  0.3952  0.5008  11.00000  0.05    0.30
Q11   1   0.9761  0.1018  0.4364  11.00000  0.05    0.22
Q12   1   0.2977  0.1842  0.1938  11.00000  0.05    0.21
Q13   1   0.3267  0.4381  0.3290  11.00000  0.05    0.20
Q14   1   1.0573  0.1691  0.4099  11.00000  0.05    0.20
Q15   1   0.2485 -0.0277  0.2622  11.00000  0.05    0.19
Q16   1   0.4292  0.3944  0.2898  11.00000  0.05    0.19
Q17   1   0.6422  0.1720  0.2605  11.00000  0.05    0.18
Q18   1   0.4303 -0.0189  0.2754  11.00000  0.05    0.18
Q19   1   0.5270  0.0088  0.3396  11.00000  0.05    0.18
Q20   1   0.3415  0.4185  0.3868  11.00000  0.05    0.18
;
_shelx_res_checksum              34099

_shelx_hkl_file                  
;
   0   0  -2 730625. 2833.72  20
   0   0  -3 116.640 172.795  20
   0   0  -4 2352.68 334.869  20
   0   0  -5-8.44036 311.817  20
   0   0  -6 94766.6 2198.58  20
   0   0  -7 9.77933 53.2177   4
   0   0  -7 89.5792 389.182  20
   0   0  -8 146366. 2905.43  20
   0   0  -8 137617. 955.696   4
   0   0  -9-198.297 306.899  20
   0   0  -9 0.42702 53.8894   4
   0   0 -10 2271.18 420.868  20
   0   0 -11-441.316 318.106  20
   0   0 -11-29.0811 98.0419  22
   0   0 -12 2894.42 284.862  22
   0   0 -12 3834.23 477.990  20
   0   0 -13 24.4547 96.2768  22
   0   0 -13-35.4289 210.166  20
   0   0 -14 1007.51 204.364  22
   0   0 -15 98.2623 108.091  22
   0   0 -16 13459.2 718.531  22
   0   0 -17-1.51973 120.526  22
   0   0 -18 3666.14 423.013  22
   0   0 -18 4538.11 418.034  26
   0   0 -19 407.496 200.628  26
   0   0 -19 151.629 169.284  22
   0   0 -20-11.3782 182.239  26
   0   0 -20-254.436 179.651  22
   0   0 -21-229.666 194.374  26
   0   0 -21 133.401 149.447  22
   0   0 -22 1728.83 326.553  22
   0   0 -22 1521.80 278.418  26
   0   0 -23-285.038 164.070  26
   0   0  23 117.480 118.792  32
   0   0 -23-237.622 196.182  22
   0   0 -24 389.168 164.337  26
   0   0  24 184.791 137.418  32
   0   0  25-13.3707 104.411  32
   0   0 -25-65.9274 133.461  26
   0   0 -26 1170.89 205.300  26
   0   0  26 819.067 186.250  32
   0   0  27-62.8871 87.3505  32
   0   0  28 111.526 85.3455  32
   0  -1   0 14.1453 24.2669   4
   0  -1  -1 10222.8 219.938   3
   0  -1  -1 9813.88 211.772   4
   0   1   1 10166.8 158.074  21
   0  -1   1 10179.9 199.822   3
   0   1   2 80515.0 577.060  21
   0  -1   2 79469.6 563.972   1
   0  -1   2 79939.7 595.087   6
   0  -1  -2 80375.6 645.226   3
   0  -1  -2 79514.0 643.659   4
   0  -1   2 80488.3 529.539   3
   0  -1  -3 30118.6 421.083  20
   0  -1  -3 29229.0 423.612   4
   0  -1  -3 29631.8 407.517   3
   0   1  -3 28661.5 517.838  20
   0   1   3 28105.3 419.302  21
   0  -1   3 29246.8 314.782   1
   0  -1  -3 28620.5 426.792   1
   0  -1   3 29744.2 383.668   6
   0  -1  -4 124550. 920.488   4
   0   1  -4 122838. 1213.76  20
   0  -1  -4 121051. 895.890   1
   0  -1  -4 120327. 990.615  20
   0   1   4 118647. 999.572  21
   0  -1   4 124099. 820.991   6
   0  -1  -4 120570. 907.155   2
   0   1  -5 12746.9 469.832  20
   0  -1  -5 12462.6 388.174  20
   0  -1  -5 13162.4 320.920   4
   0  -1   5 13032.0 282.631   6
   0  -1  -5 12874.6 310.014   2
   0  -1  -5 13345.7 302.837   1
   0  -1   5 13516.6 264.864   7
   0  -1   6 9901.59 235.995   7
   0  -1  -6 9143.35 388.939  20
   0  -1  -6 9830.47 279.745   2
   0  -1  -6 9290.37 286.517   4
   0  -1  -6 9621.00 259.167   1
   0   1  -6 9329.24 481.151  20
   0  -1   6 9130.08 247.061   6
   0   1  -7 90.1385 203.941  20
   0  -1  -7 153.509 76.7012   4
   0  -1   7 32.1516 56.7381   7
   0  -1   7 14.1628 55.6467   6
   0  -1  -7 97.5144 121.117  20
   0  -1  -8 1488.45 138.613   4
   0   1  -8 1278.45 415.793  20
   0  -1   8 1247.65 105.070   6
   0  -1  -8 1297.67 207.187  20
   0   1  -9 9671.73 875.728  20
   0  -1  -9 11311.3 533.609  20
   0  -1   9 9655.96 265.925   6
   0  -1  -9 10882.1 349.147   4
   0  -1 -10 110.930 149.675  20
   0   1 -10 6.86834 393.557  20
   0  -1 -10 57.1069 68.7654   4
   0  -1 -11 18925.8 667.883  22
   0   1 -11 18699.5 643.355  22
   0   1 -11 16518.3 1278.49  20
   0  -1 -11 18569.5 734.353  20
   0   1 -12 19825.9 696.609  22
   0   1 -12 18304.9 1325.57  20
   0  -1 -12 19092.6 710.069  22
   0  -1 -12 18545.7 763.670  20
   0   1 -13 299.795 362.545  20
   0  -1 -13 656.936 167.359  22
   0   1 -13 705.770 164.201  22
   0   1 -14 415.975 350.345  20
   0  -1 -14 412.835 164.783  22
   0   1 -14 542.537 163.780  22
   0   1 -15 659.985 175.979  22
   0  -1 -15 690.984 196.568  22
   0   1 -16 376.760 166.589  22
   0  -1 -16 405.290 168.243  22
   0   1 -17 1059.55 234.008  22
   0  -1 -17 668.210 193.975  22
   0  -1 -18-54.4560 165.060  26
   0  -1 -18 35.4690 146.232  22
   0   1 -18-114.005 133.271  22
   0  -1 -19 362.211 217.364  26
   0  -1 -19 55.3493 144.997  22
   0   1 -19-10.7745 149.428  22
   0   1 -20 953.133 219.865  22
   0  -1 -20 903.474 243.738  22
   0  -1 -20 1199.02 287.019  26
   0  -1 -21 9438.10 692.169  22
   0  -1 -21 9805.22 638.246  26
   0   1 -21 9121.62 651.243  22
   0   1 -22 483.657 207.504  22
   0  -1 -22 269.232 162.808  22
   0  -1  22 481.138 166.525  32
   0  -1 -22 701.903 223.663  26
   0  -1  23 564.246 171.904  32
   0  -1 -23 863.413 223.554  26
   0  -1 -23 517.082 191.380  22
   0  -1  24 198.977 127.879  32
   0   1  24 70.9445 113.694  32
   0  -1 -24 56.1179 147.542  26
   0   1  25 164.292 107.516  32
   0  -1 -25 217.096 163.955  26
   0  -1  25 168.968 132.756  32
   0   1  26 159.018 124.057  32
   0  -1  26-211.411 132.486  32
   0  -1 -26-64.6353 141.467  26
   0  -1  27 33.7730 81.5725  32
   0   1  27 105.109 90.7323  32
   0   1  28-25.3689 72.3871  32
   0  -1  28 71.4325 81.0368  32
   0  -2   0 20788.6 429.855   3
   0  -2  -1 32934.5 530.155   4
   0  -2   1 33279.7 527.737   3
   0  -2  -1 33434.0 559.444   3
   0  -2   2 30494.6 521.794   1
   0   2   2 31526.6 400.160  21
   0  -2  -2 30893.2 553.379   3
   0  -2   2 30770.4 497.821   3
   0  -2  -2 29892.8 529.853   4
   0  -2   3 53429.0 673.568   1
   0  -2  -3 52589.2 743.324   3
   0  -2  -3 52865.4 740.823   4
   0  -2  -3 54226.2 791.531   1
   0   2  -4 15321.3 491.986  20
   0   2   4 16060.0 377.463  21
   0  -2   4 13970.8 328.508   2
   0  -2  -4 14926.9 407.609   3
   0  -2   4 14384.0 340.414   1
   0  -2  -4 14554.2 430.493   1
   0  -2  -4 15241.7 417.622   4
   0  -2   5 13998.6 323.780   2
   0   2  -5 13180.2 493.028  20
   0  -2  -5 12891.2 416.758   2
   0  -2  -5 13070.5 404.389   4
   0  -2  -5 12491.7 402.638   1
   0   2   5 13338.8 383.938  21
   0  -2  -6 3815.03 233.287   4
   0   2   6 3511.63 229.922  21
   0  -2  -6 3606.28 234.028   2
   0  -2  -6 3604.03 226.451   1
   0   2  -6 3723.34 294.535  20
   0   2  -7 17941.7 684.291  20
   0  -2  -7 18208.5 491.595   1
   0  -2  -7 19137.9 517.178   4
   0  -2  -7 19733.1 538.940   2
   0  -2  -7 18499.9 530.027  20
   0   2  -8 23414.0 895.967  20
   0  -2  -8 24624.0 602.089   4
   0  -2  -8 25526.1 617.120   2
   0  -2  -8 24816.5 662.478  20
   0  -2  -9 42365.7 805.508   4
   0  -2  -9 44132.5 927.809  20
   0   2 -10 9342.91 412.546  22
   0   2 -10 8714.29 786.071  20
   0  -2 -10 9352.37 463.523  20
   0  -2 -10 9632.22 465.542  22
   0  -2 -10 8506.28 373.160   4
   0   2 -11 5029.09 772.754  20
   0  -2 -11 6011.07 399.167  22
   0  -2 -11 6013.93 401.732  20
   0   2 -11 6252.98 366.420  22
   0   2 -12 702.658 150.832  22
   0   2 -12 789.593 581.774  20
   0  -2 -12 681.925 165.927  22
   0   2 -13 1338.71 646.858  20
   0  -2 -13 666.251 160.466  22
   0   2 -13 686.548 146.867  22
   0  -2 -14 511.739 165.556  22
   0   2 -14 532.991 501.903  20
   0   2 -14 537.947 144.683  22
   0   2 -15-225.217 510.900  20
   0   2 -15 2.60852 121.286  22
   0  -2 -15 52.5638 119.797  22
   0  -2 -16 4524.84 436.916  22
   0   2 -16 4826.44 421.978  22
   0  -2 -17 20342.4 937.616  22
   0   2 -17 21623.3 895.485  22
   0  -2 -18 1.87703 179.809  37
   0   2 -18 257.626 161.955  22
   0  -2 -18-63.8429 201.862  26
   0  -2 -18 326.199 161.421  22
   0  -2 -19 3793.40 454.502  22
   0  -2 -19 4402.53 435.142  37
   0  -2 -19 4652.35 474.279  26
   0   2 -19 3727.42 407.986  22
   0  -2 -20 233.559 179.800  37
   0  -2 -20 138.750 169.351  22
   0  -2 -20 68.2567 178.297  26
   0  -2  20 58.6339 125.660  32
   0  -2 -21-65.5889 143.630  22
   0  -2  21 120.135 126.156  32
   0  -2 -21-152.909 234.330  26
   0  -2 -22 2137.83 348.612  26
   0  -2 -22 1852.36 332.586  22
   0  -2  22 1848.03 281.983  32
   0  -2  23-48.5836 135.249  32
   0  -2 -23-96.1909 168.983  26
   0  -2  24-0.60969 107.192  32
   0  -2 -24-49.2941 165.073  26
   0  -2  25 441.518 145.950  32
   0  -2 -25 652.152 200.906  26
   0   2  25 508.832 168.021  32
   0  -2 -26-38.7791 145.320  26
   0   2  26 407.628 145.380  32
   0  -2  26 128.885 101.113  32
   0   2  27-179.529 113.834  32
   0  -2  27-182.889 112.250  31
   0  -2  27-38.9935 88.5542  32
   0  -2 -27-120.645 114.660  26
   0   2  28 26.6444 74.5523  32
   0  -3   0 11.3436 93.0797   3
   0  -3   1 105941. 1183.84   3
   0  -3   1 105403. 1246.40   1
   0  -3  -1 107352. 1232.90   3
   0  -3  -2 437.328 124.279   3
   0  -3   2 479.275 115.109   1
   0  -3  -2 521.642 120.064   4
   0   3   2 524.373 84.5787  21
   0  -3   2 459.958 114.233   3
   0  -3  -3 129574. 1419.55   3
   0   3   3 133237. 1028.92  21
   0  -3   3 129166. 1330.51   1
   0  -3   4 361.850 93.6658   1
   0  -3  -4 355.194 112.640   4
   0  -3  -4 332.276 119.305   3
   0   3   4 383.390 107.366  21
   0  -3  -4 343.314 127.606   1
   0  -3  -4 374.392 120.696   2
   0  -3   4 397.641 101.059   2
   0  -3   5 173937. 1463.36   1
   0  -3  -5 170490. 1764.46   1
   0  -3  -5 168052. 1677.79   4
   0  -3   5 170651. 1465.95   2
   0   3  -5 166915. 1906.36  20
   0  -3  -5 172600. 1813.71   2
   0   3   5 175001. 1401.95  21
   0  -3  -6 7461.14 367.891   4
   0  -3  -6 8251.97 408.290   2
   0   3   6 7911.99 332.738  21
   0  -3   6 8865.37 336.470   2
   0   3  -6 7696.56 440.891  20
   0  -3  -6 7883.51 386.380   1
   0  -3  -7 2046.69 217.081   2
   0   3   7 2220.42 209.204  21
   0  -3  -7 1956.06 206.788   1
   0  -3  -7 1984.73 212.709   4
   0   3  -7 1967.61 258.150  20
   0   3  -8 1970.80 285.163  20
   0  -3  -8 1718.15 189.764  22
   0  -3  -8 1849.19 215.893   2
   0  -3  -8 1566.26 196.851   1
   0  -3  -8 1623.37 198.382   4
   0  -3  -9 48.2896 88.3777   2
   0   3  -9 275.522 184.351  20
   0  -3  -9 244.918 109.555  22
   0  -3  -9 131.547 101.047   4
   0  -3 -10 6280.52 393.640  22
   0   3 -10 6229.42 598.096  20
   0  -3 -10 6284.69 374.123   4
   0  -3 -11 934.815 184.331  22
   0   3 -11 602.824 333.444  20
   0   3 -12 183.345 478.799  20
   0  -3 -12-69.5590 114.940  22
   0  -3 -13 17878.3 750.016  22
   0   3 -13 15917.1 1462.17  20
   0   3 -14 4220.88 941.833  20
   0  -3 -14 4507.67 409.206  22
   0   3 -15 653.369 676.614  20
   0  -3 -15 1098.79 224.507  22
   0  -3 -16 13253.3 742.746  22
   0   3 -16 13059.2 1480.20  20
   0  -3 -17-225.442 224.492  26
   0  -3 -17 142.529 193.995  37
   0  -3 -17 98.0746 173.655  22
   0  -3 -18 17034.0 828.086  26
   0  -3 -18 17054.3 896.204  22
   0  -3 -18 18154.8 850.726  37
   0  -3  18 17113.3 744.550  32
   0  -3 -19 8157.02 599.125  26
   0  -3  19 7626.26 517.735  32
   0  -3 -19 8791.34 610.917  37
   0  -3 -19 8216.60 646.731  22
   0  -3 -20 225.243 180.701  37
   0  -3 -20 147.982 185.507  26
   0  -3  20 74.5222 154.471  32
   0  -3 -20 71.4606 152.054  22
   0  -3 -21 1198.30 284.518  22
   0  -3 -21 1549.81 306.167  26
   0  -3  21 1568.86 260.705  32
   0  -3  22 5378.96 452.824  32
   0  -3 -22 5245.17 501.297  26
   0  -3 -22 4988.73 513.590  22
   0  -3 -23-264.636 187.435  26
   0  -3  23-106.395 131.247  32
   0  -3  24 1707.15 247.015  32
   0  -3 -24 2137.75 314.153  26
   0  -3 -25-11.3393 138.795  26
   0  -3  25 219.748 126.575  32
   0   3  25-10.4774 117.065  32
   0   3  26-6.45519 110.518  32
   0  -3  26 107.461 96.7074  32
   0  -3 -26 140.879 135.698  26
   0  -3  27 827.352 163.110  31
   0   3  27 663.007 143.190  32
   0   3  28-14.6317 69.3368  32
   0  -4   0 29977.2 798.279   1
   0  -4   1 342332. 2661.62   2
   0  -4   1 337438. 2625.64   1
   0  -4  -1 338928. 2570.98   3
   0  -4   2 30808.8 791.287   2
   0  -4   2 32277.8 800.815   1
   0  -4  -2 31556.4 854.190   2
   0   4   2 31074.2 533.388  21
   0  -4   3 340.093 123.447   1
   0  -4   3 288.286 126.380   2
   0  -4  -3 257.023 134.910   2
   0   4   3 346.627 97.7906  21
   0   4   4 939.972 122.021  21
   0  -4  -4 1014.18 196.680   1
   0  -4  -4 790.679 170.350   2
   0  -4   4 999.558 166.918   1
   0  -4   4 641.542 138.461   2
   0   4  -5 14979.9 650.013  20
   0  -4   5 15676.7 543.168   2
   0  -4  -5 15590.5 619.977   1
   0   4   5 16408.0 459.989  21
   0  -4   5 15557.9 526.338   1
   0  -4  -5 15552.7 588.648   4
   0  -4  -5 14945.7 622.419   2
   0  -4  -5 16174.2 474.439  11
   0   4  -6 130.829 134.030  20
   0  -4  -6 108.164 81.9941  22
   0  -4  -6 173.561 120.912   1
   0  -4   6 76.5632 83.8874   2
   0  -4  -6 121.667 114.519   2
   0  -4  -6 109.853 104.356   4
   0   4   6 90.1852 89.0613  21
   0  -4   7 17761.3 577.174   2
   0   4  -7 14689.5 692.834  20
   0  -4  -7 15665.6 519.448  22
   0  -4  -7 16379.2 665.853   2
   0   4   7 16523.7 524.603  21
   0  -4  -7 15558.7 613.993   4
   0  -4  -7 15247.3 622.700   1
   0  -4  -8 2465.68 231.542  22
   0   4  -8 2604.66 325.824  20
   0  -4  -8 1909.36 244.828   1
   0  -4  -8 2632.60 286.377   2
   0  -4  -9 36519.0 890.045  22
   0  -4  -9 39474.8 1056.76   2
   0   4  -9 36743.8 1237.31  20
   0   4 -10 11368.4 773.179  20
   0  -4 -10 11304.7 530.379  22
   0   4 -11 5875.73 640.360  20
   0  -4 -11 5791.92 409.763  22
   0  -4 -12 978.688 202.812  22
   0   4 -12 1348.16 440.950  20
   0   4 -13 481.792 523.742  20
   0  -4 -13 73.8010 123.857  22
   0  -4 -14 1343.23 245.403  22
   0   4 -14 1002.48 630.617  20
   0   4 -15-1510.65 926.483  20
   0  -4 -15-7.91694 123.194  22
   0   4 -16 2286.54 912.154  20
   0  -4 -16 2109.87 325.609  22
   0  -4 -17 1958.28 311.506  26
   0  -4 -17 1327.09 269.554  37
   0  -4  17 1690.41 258.714  32
   0  -4 -17 1753.79 323.546  22
   0  -4  18 971.564 197.841  32
   0  -4 -18 1493.40 300.604  37
   0  -4 -18 1241.62 284.242  22
   0  -4 -18 1266.83 267.416  26
   0  -4 -19 1680.62 307.500  26
   0  -4 -19 1073.94 269.420  22
   0  -4  19 1228.96 234.819  32
   0  -4 -19 1992.57 330.317  37
   0  -4 -20 6558.90 537.995  26
   0  -4 -20 6704.77 569.814  37
   0  -4  20 6875.15 499.870  32
   0  -4 -20 6446.97 587.149  22
   0  -4 -21 1352.17 296.250  22
   0  -4  21 1270.59 243.174  32
   0  -4 -21 1378.45 284.390  26
   0  -4  22 3097.70 334.923  32
   0  -4 -22 2947.04 385.096  26
   0  -4 -22 2507.06 389.794  22
   0  -4  23-6.79018 114.699  32
   0  -4 -23 83.2124 164.906  26
   0  -4 -24 73.7265 153.759  26
   0  -4  24 2.80035 100.671  32
   0   4  25 335.738 148.238  32
   0  -4 -25 165.740 154.020  26
   0  -4 -26 314.899 154.065  26
   0   4  26 472.984 142.172  32
   0   4  27 85.3889 77.9557  32
   0  -4  27 124.869 104.274  31
   0  -5   0 27.6930 84.6540  12
   0  -5   0 15.4105 74.6529  11
   0  -5   0 103.604 108.725   2
   0  -5   0 89.3641 130.812   1
   0  -5   1 596.040 162.585   1
   0  -5   1 714.790 178.040   2
   0  -5   1 529.429 124.273  11
   0  -5  -1 817.611 186.631   1
   0  -5  -1 620.810 126.795  12
   0  -5  -1 797.323 185.465   2
   0  -5  -1 541.850 113.060  11
   0  -5   1 492.324 116.603  12
   0  -5  -2 33542.4 743.848  11
   0  -5   2 35816.8 762.220  12
   0  -5  -2 33442.9 775.605  12
   0  -5  -2 32555.0 974.746   1
   0   5   2 33114.2 620.018  21
   0  -5   2 34272.2 930.899   1
   0  -5   2 32283.4 935.621   2
   0  -5  -2 31508.8 974.613   2
   0  -5  -3 7305.30 477.939   1
   0  -5  -3 7861.81 369.639  11
   0  -5   3 8140.45 372.759  12
   0  -5  -3 6890.57 470.689   2
   0  -5   3 6947.35 437.778   2
   0   5   3 7564.40 303.409  21
   0  -5   3 7313.35 431.589   1
   0  -5  -4 2817.73 315.913   1
   0  -5   4 2623.58 268.443   1
   0  -5   4 2887.45 286.314   2
   0  -5  -4 2861.11 239.317  11
   0  -5  -4 2858.48 320.523   2
   0  -5   5 1058.82 181.194   2
   0  -5  -5 1289.43 175.254  11
   0  -5  -5 1214.65 231.315   1
   0  -5   5 1149.12 198.584   1
   0  -5  -5 1105.92 220.899   2
   0  -5  -6 1270.47 233.868   1
   0   5  -6 1385.35 252.036  20
   0  -5   6 1188.28 187.427   2
   0  -5  -6 1162.58 216.209   2
   0  -5  -6 1328.56 159.114  22
   0  -5   7 5303.40 377.446   2
   0  -5  -7 4893.04 299.638  22
   0  -5  -7 4881.20 407.696   1
   0  -5  -7 5015.59 421.884   2
   0   5  -7 5344.08 463.157  20
   0  -5  -8 3995.22 384.245   2
   0  -5  -8 3220.74 273.086  10
   0  -5  -8 3502.29 272.624  22
   0  -5  -8 3790.60 363.929   1
   0   5  -8 3530.80 403.095  20
   0  -5  -9 668.512 201.996   2
   0   5  -9 349.672 218.304  20
   0  -5  -9 601.831 153.135  10
   0  -5  -9 517.577 138.706  22
   0  -5 -10 1840.83 237.992  22
   0   5 -10 2073.17 382.918  20
   0  -5 -11 15584.7 628.251  12
   0  -5 -11 16625.7 696.395  22
   0   5 -11 15778.3 1025.33  20
   0   5 -12 3262.57 559.684  20
   0  -5 -12 2855.46 315.426  22
   0  -5 -13 679.497 196.836  22
   0   5 -13 1057.54 482.508  20
   0   5 -14-434.107 598.440  20
   0  -5 -14 187.337 155.869  22
   0  -5 -15 2717.89 357.972  22
   0   5 -15 2140.78 847.712  20
   0  -5  16 1508.74 289.716  27
   0  -5 -16 895.863 247.491  37
   0  -5 -16 1248.41 265.468  26
   0  -5 -16 1209.85 268.421  22
   0  -5 -17 2045.62 352.459  22
   0  -5 -17 2535.65 351.873  37
   0  -5  17 2326.09 288.614  32
   0  -5 -17 2538.84 348.611  26
   0  -5  18 101.564 117.550  32
   0  -5 -18 312.306 184.632  22
   0  -5 -18 361.221 211.287  37
   0  -5 -18 454.240 211.109  26
   0  -5 -19 9215.77 692.703  22
   0  -5  19 9369.54 556.625  32
   0  -5 -19 9070.24 658.248  37
   0  -5 -19 9561.92 645.751  26
   0  -5 -20 1278.72 288.498  22
   0  -5  20 1627.35 255.933  32
   0  -5 -20 1239.21 271.467  26
   0  -5  21 3191.06 332.509  32
   0  -5 -21 3029.06 380.013  26
   0  -5 -21 3713.03 462.596  22
   0  -5  22 39.2028 97.0045  32
   0  -5 -22 49.1081 185.003  26
   0  -5 -23 649.453 224.910  26
   0  -5 -24 243.135 176.948  26
   0  -5 -24 262.890 175.743  34
   0  -5 -25 987.617 212.483  26
   0  -5 -25 961.609 205.782  34
   0   5  25 752.761 162.488  32
   0  -5  26 455.258 137.165  31
   0   5  26 250.036 109.171  32
   0  -5  27 460.417 123.922  31
   0  -6   0 24194.2 708.793  12
   0  -6   0 23704.2 901.522   1
   0  -6   0 23171.8 920.803   2
   0  -6   0 23208.7 692.721  11
   0  -6  -1 1067.11 232.239   2
   0  -6   1 757.394 190.278   2
   0  -6   1 875.784 154.185  11
   0  -6  -1 976.055 224.372   1
   0  -6   1 854.604 159.178  12
   0  -6  -1 971.987 167.130  12
   0  -6   1 997.048 216.073   1
   0  -6  -1 870.471 162.518  11
   0  -6  -2 2609.87 323.093   1
   0  -6  -2 2774.32 254.999  12
   0  -6   2 3158.67 270.619  11
   0  -6   2 2643.43 322.214   2
   0  -6  -2 2671.73 337.288   2
   0  -6  -2 2939.09 259.657  11
   0  -6   2 3015.77 262.366  12
   0  -6   2 2864.49 323.389   1
   0  -6  -3 7263.32 415.495  12
   0  -6   3 7855.21 412.220  12
   0  -6  -3 7926.85 417.489  11
   0  -6  -3 7296.57 542.238   2
   0  -6   3 7460.98 406.574  11
   0  -6   3 7463.99 483.559   1
   0  -6  -3 7107.43 525.949   1
   0  -6   3 7537.25 515.740   2
   0  -6   4 7814.29 513.779   2
   0  -6   4 7498.69 481.226   1
   0  -6  -4 7719.70 440.896  12
   0  -6  -4 8193.43 428.200  11
   0  -6  -4 7917.84 568.759   2
   0  -6  -4 7585.53 546.286   1
   0  -6   4 7757.64 414.372  11
   0  -6   5 110.407 119.194   2
   0  -6   5 237.991 132.812   1
   0  -6  -5 220.016 129.837  12
   0  -6  -5 217.100 151.271   1
   0  -6  -5 284.101 118.403  11
   0  -6  -5-49.3141 132.313   2
   0   6  -5 39.7721 144.573  20
   0  -6  -6 11048.4 540.765  12
   0  -6   6 12539.2 652.413   2
   0   6  -6 11303.8 694.340  20
   0  -6   6 12026.8 484.187  10
   0  -6  -6 11422.0 690.177   2
   0  -6  -6 11520.5 674.222   1
   0   6  -7 2063.74 326.021  20
   0  -6   7 2248.67 298.411   2
   0  -6  -7 1852.22 245.715  12
   0  -6  -7 1794.34 292.317   2
   0  -6  -7 1890.41 310.586   1
   0  -6  -8 15787.7 665.315  12
   0  -6  -8 14838.8 624.960  10
   0  -6  -8 15489.6 789.791   1
   0   6  -8 16097.9 887.089  20
   0  -6  -8 15173.4 565.401  22
   0  -6  -8 17062.3 858.940   2
   0  -6   8 14856.7 565.358  11
   0  -6  -9 128.168 120.543  10
   0  -6  -9 40.3064 134.980   2
   0  -6  -9 110.910 103.920  12
   0  -6  -9 183.008 123.186  22
   0   6  -9 80.3204 191.614  20
   0  -6 -10 14791.3 632.140  10
   0  -6 -10 15681.6 656.511  22
   0   6 -10 16165.1 1000.02  20
   0  -6 -10 14949.1 672.948  12
   0  -6 -11 410.231 164.548  12
   0   6 -11 540.748 310.267  20
   0  -6 -11 381.809 151.295  22
   0  -6 -12 608.172 164.733  22
   0   6 -12 1057.79 438.030  20
   0  -6 -13 156.801 121.947  22
   0   6 -13-76.7550 406.614  20
   0  -6 -14 1626.34 280.111  22
   0   6 -14 809.259 598.591  20
   0  -6 -15 169.329 148.870  22
   0  -6 -15-166.477 187.263  26
   0  -6  15 76.8769 177.185  27
   0  -6 -15 12.8477 153.939  37
   0  -6 -16 3601.94 415.138  37
   0  -6 -16 3106.31 406.016  22
   0  -6 -16 3664.00 397.113  26
   0  -6  16 3199.23 368.410  27
   0  -6 -17 1127.54 270.205  26
   0  -6 -17 357.203 185.828  37
   0  -6 -17 861.953 255.721  22
   0  -6  17 568.927 197.504  27
   0  -6  18 1102.74 236.901  27
   0  -6 -18 1336.53 261.183  26
   0  -6 -18 1496.55 313.195  22
   0  -6 -18 1157.63 274.547  37
   0  -6 -19 89.0192 149.980  22
   0  -6 -19-144.453 213.589  26
   0  -6 -20 109.336 182.512  26
   0  -6 -20 22.1713 175.455  22
   0  -6 -21 99.0285 174.488  26
   0  -6 -22 207.496 172.515  26
   0  -6 -22-184.146 173.387  34
   0  -6 -23 27.3516 176.018  34
   0  -6 -23-21.1947 150.562  26
   0  -6 -24 990.044 227.923  34
   0  -6 -24 1316.41 254.190  26
   0   6  25 226.539 91.9908  32
   0  -6 -25-58.5080 147.797  34
   0  -6  26 690.792 150.758  31
   0  -7   0-34.8106 174.913   2
   0  -7   0 53.6391 114.076  12
   0  -7   0-37.0862 107.416  11
   0  -7   0-93.5627 170.729   1
   0  -7  -1 36167.4 967.612  11
   0  -7   1 36398.2 972.851  11
   0  -7  -1 36245.8 1289.44   2
   0  -7  -1 36698.6 987.615  12
   0  -7   1 36833.3 1277.88   2
   0  -7   1 37299.1 1218.66   1
   0  -7   1 36456.6 969.153  12
   0  -7  -1 35321.2 1229.48   1
   0  -7  -2 36500.7 997.801  12
   0  -7   2 38128.7 991.027  12
   0  -7   2 38501.3 1223.85   1
   0  -7  -2 36937.8 980.128  11
   0  -7  -2 36335.2 1270.91   1
   0  -7   2 38284.0 1288.57   2
   0  -7  -2 35548.9 1295.74   2
   0  -7   2 37083.3 989.171  11
   0  -7  -3 53964.2 1232.41  12
   0  -7  -3 55540.1 1580.93   1
   0  -7  -3 55720.9 1630.70   2
   0  -7   3 55316.5 1444.37   1
   0  -7  -3 53216.9 1181.39  11
   0  -7   3 57312.2 1565.18   2
   0  -7   3 53404.2 1191.57  11
   0  -7  -4 6946.65 592.774   2
   0  -7   4 7263.19 433.824  10
   0  -7  -4 6804.98 457.126  12
   0  -7   4 7433.89 565.309   2
   0  -7  -4 7240.45 594.722   1
   0  -7   4 7521.00 452.439  11
   0  -7  -4 7057.81 442.811  11
   0  -7  -5 2579.35 376.577   2
   0  -7  -5 2506.38 291.826  12
   0   7  -5 2918.53 395.314  20
   0  -7   5 2602.96 347.722   2
   0  -7   5 2563.41 268.676  10
   0  -7   5 2526.81 276.027  11
   0  -7  -5 2537.88 369.181   1
   0  -7  -6 8470.71 522.283  12
   0  -7   6 9307.07 626.040   2
   0  -7  -6 8870.96 677.688   2
   0  -7   6 9363.92 483.609  10
   0  -7   6 8688.37 486.536  11
   0  -7  -6 8932.80 669.256   1
   0  -7  -6 8077.06 505.991  10
   0   7  -6 9206.43 679.580  20
   0  -7  -7 1183.73 218.367  10
   0  -7   7 1390.58 216.458  11
   0  -7  -7 1541.44 309.546   2
   0   7  -7 1143.22 277.558  20
   0  -7  -7 1468.11 240.241  12
   0  -7   8 752.740 156.003  11
   0  -7  -8 1010.54 215.982  10
   0  -7  -8 1175.74 240.529  12
   0  -7  -8 1103.47 269.948   2
   0   7  -8 1385.81 335.042  20
   0  -7  -9 4261.65 398.945  12
   0  -7  -9 3977.19 483.362   2
   0   7  -9 3691.65 511.050  20
   0  -7  -9 3380.95 349.150  10
   0   7 -10 125.838 238.986  20
   0  -7 -10 329.960 160.819  10
   0  -7 -10 141.589 142.906  12
   0  -7 -11 1815.84 269.558  12
   0   7 -11 1538.10 410.845  20
   0  -7 -12 5.05007 127.833  12
   0   7 -12-141.496 347.502  20
   0  -7 -12 120.276 112.766  22
   0  -7 -13-9.98626 172.572  37
   0  -7 -13 25.3747 129.468  22
   0  -7 -14 1010.83 219.977  26
   0  -7 -14 746.051 221.250  37
   0  -7 -14 1105.77 235.543  22
   0  -7  14 1218.83 267.607  27
   0  -7 -15 534.707 235.224  26
   0  -7 -15 373.064 174.842  37
   0  -7 -15 495.001 179.612  22
   0  -7  15 467.515 217.773  27
   0  -7 -16 1354.86 261.690  26
   0  -7 -16 1145.75 270.424  22
   0  -7 -16 1191.17 276.321  37
   0  -7  16 1267.54 282.470  27
   0  -7 -17 638.434 213.235  26
   0  -7 -17 795.758 230.065  22
   0  -7  17 385.956 184.281  27
   0  -7 -18-145.616 207.229  26
   0  -7 -18 223.695 180.077  22
   0  -7  18 14.7081 185.299  27
   0  -7 -19 192.480 164.850  22
   0  -7 -19 145.218 187.255  26
   0  -7  19 172.523 169.787  27
   0  -7 -20 184.415 198.718  34
   0  -7 -20 53.7700 176.626  26
   0  -7 -21 190.666 161.946  26
   0  -7 -21 366.954 181.484  34
   0  -7 -22 126.427 156.880  26
   0  -7 -22 26.9566 168.759  34
   0  -7 -23 522.943 196.679  34
   0  -7 -23 563.054 198.438  26
   0  -7 -24-54.9901 140.251  34
   0  -7 -25 172.316 134.105  34
   0  -7  25-14.7791 82.5763  31
   0  -8   0 19109.0 782.475  12
   0  -8   0 20402.2 1063.87   2
   0  -8   0 19794.9 817.436  10
   0  -8   0 20063.0 804.570  11
   0  -8   0 20446.8 1022.63   1
   0  -8  -1 26699.9 955.918  10
   0  -8   1 27142.6 930.493  11
   0  -8  -1 26692.4 917.795  11
   0  -8  -1 29030.5 1280.83   2
   0  -8   1 28830.4 1187.96   1
   0  -8   1 27986.5 938.238  12
   0  -8   1 27390.1 945.309  10
   0  -8   1 29194.4 1260.27   2
   0  -8  -1 28531.3 1217.13   1
   0  -8  -1 28295.3 958.792  12
   0  -8   2 5557.74 437.368  10
   0  -8   2 6414.25 596.975   2
   0  -8  -2 5683.34 439.825  11
   0  -8  -2 6023.17 466.012  12
   0  -8  -2 6517.20 630.875   2
   0  -8  -2 6323.93 601.116   1
   0  -8   2 6487.58 475.896  11
   0  -8  -2 5754.06 460.448  10
   0  -8  -3 10010.8 777.084   2
   0  -8   3 9179.05 557.323  11
   0  -8  -3 8748.16 570.359  10
   0  -8   3 9444.54 717.025   2
   0  -8  -3 9402.02 556.354  11
   0  -8  -3 9503.15 578.427  12
   0  -8   3 8746.91 532.616  10
   0  -8  -3 9150.01 716.040   1
   0  -8  -4 6115.69 483.710  10
   0   8  -4 7154.59 633.132  20
   0  -8  -4 6814.57 648.284   2
   0  -8   4 7133.74 621.030   2
   0  -8   4 6713.11 479.639  11
   0  -8  -4 6563.65 489.345  12
   0  -8  -4 7491.87 661.930   1
   0  -8   4 6519.27 463.720  10
   0  -8   5 765.956 190.618  10
   0  -8   5 1021.38 274.008   2
   0  -8  -5 960.514 234.395  10
   0   8  -5 1152.62 309.040  20
   0  -8  -5 1530.65 346.044   2
   0  -8   5 1055.34 205.305  11
   0  -8  -5 876.193 216.895  12
   0  -8   6 9242.29 532.519  10
   0  -8   6 8417.87 531.262  11
   0  -8  -6 8341.44 569.621  12
   0  -8  -6 8718.36 746.441   2
   0  -8  -6 8550.90 573.852  10
   0   8  -6 9475.38 754.227  20
   0  -8  -7 511.240 187.210  10
   0  -8  -7 653.166 251.069   2
   0  -8   7 616.473 185.294  11
   0  -8  -7 656.466 202.893  12
   0   8  -7 387.937 221.112  20
   0  -8  -8 3228.88 476.261   2
   0  -8  -8 3151.92 376.212  12
   0  -8   8 3038.67 330.559  11
   0   8  -8 3558.24 514.596  20
   0  -8  -8 3137.82 370.350  10
   0  -8  -9 701.578 210.939  10
   0  -8  -9 549.378 193.315  12
   0  -8 -10 1671.80 277.500  10
   0  -8 -10 2045.63 322.923  12
   0   8 -10 2170.15 458.733  20
   0  -8 -11 3880.69 439.052  34
   0  -8 -11 3454.81 398.223  12
   0  -8  11 3387.47 360.622  25
   0  -8  11 3883.81 414.692  27
   0  -8  12 1063.28 271.069  27
   0  -8  12 1354.16 238.605  25
   0  -8 -12 1195.37 263.002  12
   0  -8 -12 1108.44 292.216  34
   0  -8 -13 3851.10 474.421  34
   0  -8  13 4409.68 444.103  27
   0  -8  13 4168.98 391.509  25
   0  -8  14 3386.75 416.246  27
   0  -8 -14 2888.29 437.073  34
   0  -8  15 2458.08 366.403  27
   0  -8 -15 1981.61 361.041  34
   0  -8 -16 2244.23 394.205  34
   0  -8  16 2206.15 332.329  27
   0  -8 -16 1765.35 290.831  26
   0  -8 -17 1303.22 242.358  26
   0  -8  17 1280.24 265.669  27
   0  -8 -17 988.709 311.380  34
   0  -8  18 595.531 213.093  27
   0  -8 -18 1035.23 255.444  26
   0  -8 -18 723.277 259.388  34
   0  -8 -19 394.582 177.510  26
   0  -8  19 427.125 184.468  27
   0  -8 -19 388.612 229.548  34
   0  -8 -20 329.882 189.533  26
   0  -8  20-19.5591 137.278  27
   0  -8 -20-105.124 176.679  34
   0  -8 -21 115.809 178.321  34
   0  -8 -22 289.932 176.900  34
   0  -8  23 279.054 128.468  31
   0  -8 -23 104.707 162.126  34
   0  -8 -24 25.6719 119.664  34
   0  -8  24-61.5033 87.4962  31
   0  -9   0-65.9944 148.958  11
   0  -9   0 359.024 263.038   2
   0  -9   0-6.74827 152.207  10
   0  -9   0-136.950 165.319  12
   0  -9   1 1577.69 364.204   2
   0  -9   1 1306.44 270.599  10
   0  -9  -1 1061.63 229.287  11
   0  -9  -1 1124.21 257.500  10
   0  -9  -1 1422.77 258.259  12
   0  -9   1 1558.16 276.745  11
   0  -9  -1 1921.75 408.026   2
   0  -9  -2 5374.79 615.958   2
   0  -9   2 5301.67 603.500   2
   0  -9  -2 4828.90 472.706  10
   0  -9   2 4203.97 420.454  10
   0  -9  -2 4734.78 443.567  12
   0  -9   2 4597.20 435.104  11
   0  -9   3 2349.68 330.786  10
   0   9  -3 2457.84 401.923  20
   0  -9   3 2190.53 384.177   2
   0  -9  -3 2290.19 334.370  10
   0  -9  -3 2845.99 481.426   2
   0  -9  -3 2560.27 353.760  12
   0  -9   3 2682.26 358.317  11
   0  -9  -4 3038.08 389.169  10
   0  -9  -4 3357.04 506.168   2
   0  -9  -4 3213.20 388.543  12
   0  -9   4 3086.48 360.648  10
   0  -9   4 3428.25 389.541  11
   0   9  -4 3373.38 478.254  20
   0  -9   5 2310.40 330.618  11
   0  -9  -5 2348.48 368.553  10
   0  -9   5 2514.50 324.069  10
   0  -9  -5 2888.21 496.362   2
   0   9  -5 2430.33 425.912  20
   0  -9  -5 2421.74 353.160  12
   0  -9   6 467.835 188.428  10
   0  -9   6 764.776 210.762  11
   0   9  -6 43.6249 237.948  20
   0  -9  -6 814.176 257.121   2
   0  -9  -6 624.771 208.529  10
   0  -9  -6 728.079 218.077  12
   0  -9   7 1833.79 288.982  11
   0   9  -7 1205.79 344.153  20
   0  -9  -7 1960.58 326.436  10
   0  -9  -7 1726.54 305.234  12
   0  -9  -8 3081.79 379.819  34
   0  -9   8 3119.92 367.048  25
   0  -9   8 2736.93 340.800  11
   0  -9  -8 2595.07 364.907  12
   0  -9   8 2839.65 375.770  27
   0  -9  -8 2870.90 386.087  10
   0  -9  -9 2861.75 388.018  12
   0  -9   9 2886.38 356.455  25
   0  -9  -9 2716.10 369.622  10
   0  -9   9 2977.52 406.394  27
   0  -9  -9 2961.40 403.959  34
   0  -9 -10 1169.74 321.108  34
   0  -9  10 1864.19 332.219  27
   0  -9 -10 1583.18 312.483  12
   0  -9 -10 1860.10 330.471  10
   0  -9  10 1619.22 292.104  25
   0  -9  11 12207.8 716.398  27
   0  -9 -11 11724.0 755.563  12
   0  -9  11 11019.1 653.370  25
   0  -9 -11 11314.6 761.068  34
   0  -9  12 1651.29 320.943  27
   0  -9 -12 1423.42 321.731  34
   0  -9  12 1888.81 294.389  25
   0  -9 -12 1660.03 296.616  12
   0  -9  13 248.246 158.941  25
   0  -9  13 386.974 232.769  27
   0  -9 -13 106.367 207.590  34
   0  -9  14 4666.38 428.692  25
   0  -9 -14 3657.83 503.634  34
   0  -9  14 4022.08 428.823  27
   0  -9  15 1204.46 292.733  27
   0  -9 -15 1399.07 333.173  34
   0  -9  16 4894.47 469.273  27
   0  -9 -16 4691.89 534.412  34
   0  -9 -17 181.589 211.477  34
   0  -9  17 467.418 209.638  27
   0  -9  18 88.6488 175.268  27
   0  -9 -18 434.707 219.436  34
   0  -9  19-103.670 173.916  27
   0  -9 -19 419.315 259.198  34
   0  -9 -20 66.9553 171.249  34
   0  -9  20 463.278 168.359  27
   0  -9  21 167.546 114.703  31
   0  -9 -21 29.8162 167.067  34
   0  -9  22 278.544 129.779  31
   0  -9 -22-168.001 161.902  34
   0  -9  23 615.812 127.887  31
   0  -9 -23 359.081 153.860  34
   0 -10   0 975.883 253.046  25
   0 -10   0 750.472 240.464  10
   0 -10   1 10126.2 601.658  27
   0 -10   1 9194.22 657.102  10
   0 -10   1 8705.38 640.050  11
   0 -10  -1 9290.35 698.232  10
   0 -10   1 9337.54 614.114  25
   0  10  -1 9428.93 802.714  20
   0 -10  -2 433.045 211.713  10
   0 -10   2 262.276 182.302  27
   0 -10   2 579.499 238.672  11
   0 -10   2 435.435 221.862  10
   0 -10   2 775.380 216.847  25
   0  10  -2 25.6526 242.935  20
   0 -10   3 1524.19 297.116  11
   0 -10  -3 1303.90 296.011  12
   0 -10   3 2147.70 308.354  27
   0 -10   3 1430.77 296.339  25
   0 -10  -3 1842.62 335.758  10
   0 -10   3 1822.46 326.269  10
   0 -10   4 3078.22 391.644  27
   0 -10  -4 2949.86 420.044  10
   0 -10  -4 3774.33 414.195  34
   0 -10   4 3343.19 399.823  25
   0 -10   4 3059.24 392.818  10
   0 -10   4 2765.86 387.323  11
   0 -10  -4 3136.24 410.336  12
   0 -10   5-337.451 202.151  10
   0 -10   5 2.47478 175.100  11
   0 -10  -5-385.890 259.751  34
   0 -10  -5 103.090 187.781  10
   0 -10  -5 23.0607 174.060  12
   0 -10   5 168.711 210.470  27
   0 -10   5-140.753 190.885  25
   0 -10   6 144.661 214.065  11
   0 -10   6 268.512 183.148  10
   0 -10  -6 148.474 215.376  10
   0 -10  -6 433.436 229.900  34
   0 -10   6 18.1803 165.567  25
   0 -10   6 240.732 207.695  27
   0 -10  -6 38.1478 177.922  12
   0 -10  -7-124.948 214.006  10
   0 -10   7 17.2509 219.588  27
   0 -10   7 188.172 165.263  11
   0 -10   7-32.2578 164.184  25
   0 -10  -7 115.265 183.276  34
   0 -10  -7 26.2334 176.513  12
   0 -10  -8-60.3068 197.593  12
   0 -10   8 114.009 216.003  27
   0 -10  -8 223.966 208.193  34
   0 -10  -8-79.9836 204.447  10
   0 -10   8-82.8767 168.737  11
   0 -10   8 175.863 193.796  25
   0 -10   9 18.3327 217.536  27
   0 -10  -9 183.468 180.252  10
   0 -10  -9 131.035 199.362  34
   0 -10  -9-120.158 173.106  12
   0 -10   9 232.575 196.205  25
   0 -10 -10 1292.35 315.238  10
   0 -10 -10 1380.37 319.351  34
   0 -10 -10 1413.32 331.292  12
   0 -10  10 1199.76 267.785  25
   0 -10  10 1374.81 310.872  27
   0 -10  11 1095.49 291.094  27
   0 -10  11 1507.70 290.442  25
   0 -10 -11 1163.13 300.691  34
   0 -10  12 44.9578 152.432  25
   0 -10  12 154.494 200.443  27
   0 -10 -12 147.728 230.756  34
   0 -10 -13-53.5005 219.601  34
   0 -10  13 310.073 195.071  27
   0 -10  13 112.729 145.345  25
   0 -10 -14 847.389 323.611  34
   0 -10  14 1078.80 275.290  27
   0 -10  14 1121.04 233.800  25
   0 -10  15-146.012 175.628  27
   0 -10 -15 123.024 222.708  34
   0 -10 -16 412.753 258.009  34
   0 -10  16 32.6484 180.978  27
   0 -10 -17 210.086 205.058  34
   0 -10  17 6.19694 185.373  27
   0 -10  18-130.453 167.638  27
   0 -10 -18 171.582 188.552  34
   0 -10  19 24.4642 132.693  27
   0 -10 -19-137.469 199.171  34
   0 -10  20 316.973 134.863  27
   0 -10 -20 602.343 203.469  34
   0 -10 -21 749.573 199.899  34
   0 -10 -22 59.8196 133.281  34
   0 -11   0 180.543 218.465  10
   0 -11   0-298.045 222.252  27
   0 -11   1 802.071 241.994  27
   0 -11   1 521.960 231.609  10
   0 -11  -1 378.441 215.336  27
   0 -11  -1 654.373 252.683  10
   0 -11   2 24981.6 1039.89  25
   0 -11   2 25500.5 995.193  27
   0 -11  -2 23509.1 949.188  27
   0 -11   2 24968.1 1108.58  10
   0 -11  -2 24484.1 1150.10  10
   0 -11   3 4067.80 466.530  10
   0 -11   3 3562.68 421.340  25
   0 -11   3 4314.33 436.344  27
   0 -11  -3 3626.92 497.218  10
   0 -11  -3 4079.02 419.503  27
   0 -11   4 103.356 199.964  25
   0 -11   4 360.128 234.013  10
   0 -11  -4 122.302 212.413  10
   0 -11   4 191.736 190.931  27
   0 -11  -5 14271.4 901.840  10
   0 -11   5 14022.3 793.660  10
   0 -11   5 13485.4 794.310  25
   0 -11   5 13745.0 768.200  27
   0 -11  -6 3597.30 476.810  10
   0 -11   6 3191.26 434.465  25
   0 -11   6 3695.38 416.293  27
   0 -11   7 3787.75 444.671  27
   0 -11   7 3957.97 437.741  25
   0 -11  -7 3506.82 470.072  10
   0 -11  -7 3941.97 445.911  34
   0 -11   8 482.559 214.838  25
   0 -11  -8 598.564 252.398  10
   0 -11   8 433.933 240.963  27
   0 -11  -8 583.951 228.162  34
   0 -11  -9 854.656 253.715  34
   0 -11   9 604.034 212.859  25
   0 -11  -9 588.977 267.670  10
   0 -11   9 1042.27 274.084  27
   0 -11 -10-191.611 220.761  10
   0 -11 -10 94.5622 216.106  34
   0 -11  10-261.981 192.747  25
   0 -11  10-240.753 209.800  27
   0 -11 -11-308.391 230.898  34
   0 -11  11-48.4423 159.928  25
   0 -11  11-210.880 213.293  27
   0 -11  12 152.275 141.734  25
   0 -11  12 271.362 187.428  27
   0 -11 -12 150.030 214.032  34
   0 -11 -13 121.798 232.089  34
   0 -11  13-67.0421 153.459  25
   0 -11  13-24.7731 182.262  27
   0 -11  14 1061.99 235.853  25
   0 -11 -14 431.698 235.917  34
   0 -11  14 476.191 221.787  27
   0 -11 -15 70.5175 186.975  34
   0 -11  15 76.8359 165.371  27
   0 -11  15 90.8777 142.478  25
   0 -11 -16 301.798 218.611  34
   0 -11  16 333.265 188.364  27
   0 -11  17-88.0140 153.731  27
   0 -11 -17-41.5726 213.949  34
   0 -11  18 582.871 170.914  27
   0 -11 -18 116.000 169.334  34
   0 -11  19 118.572 116.837  27
   0 -11 -19 31.2850 158.024  34
   0 -11  20 3.54542 92.6231  27
   0 -11 -20 592.263 175.180  34
   0 -12   0 9821.29 641.279  27
   0 -12   0 10058.1 779.263  10
   0 -12  -1-93.1522 191.153  10
   0 -12   1-51.5096 194.834  10
   0 -12   1 300.319 208.905  27
   0 -12  -1 101.586 186.471  27
   0 -12  -2 6724.98 532.899  27
   0 -12   2 6878.69 621.342  10
   0 -12  -2 6597.03 642.427  10
   0 -12   2 6977.04 549.553  27
   0 -12  -3 3591.09 394.946  27
   0 -12   3 4142.41 433.106  27
   0 -12   3 3577.66 450.674  10
   0 -12  -3 3794.38 505.458  10
   0 -12  -4 6077.96 621.910  10
   0 -12   4 6358.97 531.851  27
   0 -12   4 5588.05 529.521  10
   0 -12  -4 5217.04 467.879  35
   0 -12  -5 3259.51 467.489  10
   0 -12  -5 2768.21 364.680  35
   0 -12   5 3703.74 429.124  27
   0 -12   6 456.981 230.693  25
   0 -12  -6-164.580 210.860  35
   0 -12   6 242.126 212.187  27
   0 -12  -6 438.340 263.354  10
   0 -12   7 10972.7 732.086  25
   0 -12  -7 12489.8 840.693  10
   0 -12   7 11453.8 697.835  27
   0 -12   8 7522.50 590.887  27
   0 -12   8 7700.34 602.750  25
   0 -12   9 4395.20 462.780  25
   0 -12   9 4648.21 464.623  27
   0 -12  10 797.891 232.422  25
   0 -12  10 729.847 239.815  27
   0 -12  11 830.843 225.067  25
   0 -12  11 1319.31 285.275  27
   0 -12  12-97.7566 191.863  27
   0 -12  13 100.215 155.640  27
   0 -12  14-129.323 183.019  27
   0 -12  15 470.921 182.888  27
   0 -12  16-124.668 155.133  27
   0 -12  17 700.843 175.922  27
   0 -12  18 21.1013 100.013  27
   0 -12 -19-51.1234 118.547  35
   0 -13   0-244.171 234.562  27
   0 -13   1 4992.48 489.024  27
   0 -13  -1 5771.60 595.699  10
   0 -13  -1 5242.51 472.868  27
   0 -13   2 5382.57 483.339  27
   0 -13  -2 5239.83 461.154  27
   0 -13  -3 49.0169 174.646  27
   0 -13   3 616.187 216.410  27
   0 -13   4 1985.04 331.140  27
   0 -13   5 232.532 187.002  27
   0 -13  -6 7.21978 176.671  35
   0 -13   6-144.325 187.661  27
   0 -13  -7 416.940 197.344  35
   0 -13   7 646.006 232.457  27
   0 -13   8 288.181 200.651  27
   0 -13  -8 11.0160 176.946  35
   0 -13  -9 297.936 180.224  35
   0 -13   9 1558.12 291.913  27
   0 -13  10 301.072 182.845  27
   0 -13 -10 252.850 183.441  35
   0 -13  11 39.0116 172.858  27
   0 -13 -11-200.745 173.444  35
   0 -13  12 174.121 183.066  27
   0 -13 -12-14.9474 179.340  35
   0 -13  13 298.937 161.053  27
   0 -13 -13-188.221 188.604  35
   0 -13  14-28.9245 137.125  27
   0 -13 -14 127.987 170.431  35
   0 -13  15 37.4854 114.663  27
   0 -13 -15-126.993 163.952  35
   0 -13 -16 300.168 159.601  35
   0 -13  16 117.033 107.615  27
   0 -14   0 583.196 196.731  27
   0 -14   1 255.495 175.416  27
   0 -14  -1 322.142 175.079  27
   0 -14   2 225.603 164.747  27
   0 -14   3 6.22676 173.443  27
   0 -14   4 345.868 192.171  27
   0 -14   5 35.8191 161.312  27
   0 -14   6 862.568 213.577  27
   0 -14   7 312.314 180.491  27
   0 -14   8 442.637 201.499  27
   0 -14   9 142.978 144.557  27
   0 -14  -9 192.592 131.743  35
   0 -14  10 446.369 183.220  27
   0 -14 -10 176.739 143.162  35
   0 -14 -11 168.050 130.424  35
   0 -14  11 713.482 185.075  27
   0 -14  12 82.2776 125.616  27
   0 -14 -12-84.5184 124.212  35
   0 -14  13 177.685 136.294  27
   0 -14  14 155.994 109.384  27
   0 -15   0 107.017 133.098  27
   0 -15   1 41.9780 147.700  27
   0 -15   2 1325.40 218.054  27
   0 -15   3 153.961 146.667  27
   0 -15   4 19.0681 139.003  27
   0 -15   5 790.612 196.441  27
   0 -15   6 107.679 138.766  27
   0 -15   7-152.121 151.342  27
   0 -15   8 83.2069 120.818  27
   0 -15   9 58.3678 118.105  27
   0 -15  10 1244.85 185.606  27
  -1   0  28 51.8193 83.7379  32
  -1   0  27-90.9040 115.194  32
  -1   0  26 36.4087 103.542  32
   1   0 -25-18.5186 129.515  26
  -1   0  25 147.661 113.865  32
  -1   0  24-47.1410 124.774  32
   1   0 -24-96.2478 153.338  26
   1   0 -23 273.341 194.341  26
  -1   0  23 599.684 202.647  32
   1   0 -23 55.9415 156.974  22
   1   0 -22 46.1536 181.093  26
   1   0 -22 77.9303 137.938  22
  -1   0  22 290.915 163.683  32
   1   0 -21 4601.22 485.338  22
   1   0 -21 4949.56 458.568  26
   1   0 -20 205.661 176.169  26
   1   0 -20 154.404 165.242  22
   1   0 -19-19.9490 152.818  22
   1   0 -19-285.210 220.512  26
   1   0 -18 158.805 157.515  22
   1   0 -17 2775.53 358.547  22
   1   0 -16 218.765 151.326  22
   1   0 -15-8.11586 117.881  22
   1   0 -15-465.293 305.638  20
   1   0 -14 37.1834 211.477  20
   1   0 -13 1412.96 339.914  20
   1   0 -12 233.033 261.470  20
   1   0 -11 19409.0 976.149  20
   1   0 -10 60.3396 220.006  20
   1   0  -9 16510.5 943.270  20
   1   0  -8-29.6091 300.477  20
   1   0  -7 25877.9 1151.93  20
   1   0  -6 31.1686 27.8256   8
  -1   0   6 23.1049 43.7139   5
   1   0  -6-224.695 358.620  20
   1   0  -5 135327. 2367.07  20
   1   0  -4-58.6042 233.753  20
   1   0  -3 27065.6 842.738  20
   1   0  -2 8.50690 97.3886  20
   1   0  -1 7487.45 221.679  20
   1   0   0 18.3129 20.9655  20
   1   0   1 199164. 949.144  21
   1   0   2 12.4087 53.8297  21
  -1   0  -3 12277.4 255.571  20
   1   0   3 12327.8 330.856  21
   1   0   4 3.24167 80.9596  21
  -1   0  -4 41.9557 74.6732  20
  -1   0  -5 628622. 1817.42   5
  -1   0  -5 626204. 3297.88  20
   1   0   5 620878. 2864.61  21
  -1   0  -6-10.5292 40.5044   1
  -1   0  -6-34.7338 34.3769   5
  -1   0  -6-28.4244 232.215  20
  -1   0  -7 11736.0 201.631   3
  -1   0  -7 10727.2 197.419   1
  -1   0  -8-57.9830 87.9722  22
  -1   0  -8 55.1068 337.954  20
  -1   0  -9 274.504 99.7273  22
  -1   0  -9 49.9481 333.979  20
  -1   0 -10 14.3825 83.0438  22
  -1   0 -10 108.266 315.342  20
  -1   0 -11 5376.13 558.126  20
  -1   0 -11 5083.35 348.482  22
  -1   0 -12 52.8229 99.1732  22
  -1   0 -12 57.3202 213.475  20
  -1   0 -13 11408.1 583.218  22
  -1   0 -14-45.2834 108.880  22
  -1   0 -15 1907.15 290.898  22
  -1   0 -16 18.8641 124.904  22
  -1   0 -17 133.155 150.446  22
  -1   0 -18-4.49753 131.078  22
  -1   0 -18 215.726 184.328  26
  -1   0 -18-56.9417 154.416  33
  -1   0 -19 541.391 220.792  26
  -1   0 -19 494.806 198.751  22
  -1   0 -20-179.333 182.212  26
  -1   0 -20-69.9229 167.957  22
  -1   0 -21 8392.99 590.023  26
  -1   0 -21 7756.32 614.201  22
  -1   0 -22-67.5708 184.506  26
  -1   0 -22-44.5283 137.354  22
  -1   0 -23 70.4143 138.867  26
  -1   0 -24-47.2127 133.670  26
   1   0  24-56.7055 105.417  32
  -1   0 -25 136.004 119.226  26
   1   0  25 137.969 116.738  32
  -1   0 -26 138.633 115.490  26
   1   0  26-186.827 126.730  32
   1   0  27 2149.77 238.500  32
   1   0  28 33.6056 78.0378  32
  -1   1  28 123.499 92.7631  32
  -1  -1  27 367.549 129.232  32
  -1   1  27 437.544 138.719  32
  -1  -1  26 103.982 116.156  32
  -1   1  26-137.221 128.576  32
   1  -1 -26-195.190 149.136  26
   1  -1 -25-162.809 176.935  26
  -1   1  25 78.3501 113.101  32
  -1  -1  25-24.5391 107.837  32
  -1   1  24-144.269 145.557  32
  -1  -1  24-70.3472 137.738  32
   1  -1 -24 248.856 172.363  26
  -1   1  23 318.945 152.265  32
   1  -1 -23 293.609 166.710  22
   1  -1 -23 692.069 251.156  26
  -1  -1  23 219.379 152.690  32
   1  -1 -22 14379.5 770.431  26
   1  -1 -22 12786.3 801.270  22
  -1  -1  22 12842.8 707.389  32
   1   1 -22 12849.7 757.840  22
   1   1 -21-13.9037 134.363  22
   1  -1 -21 50.7200 167.107  26
   1  -1 -21 273.859 179.457  22
  -1  -1  21-114.450 131.981  32
   1  -1 -20 6722.24 584.486  22
   1  -1 -20 7035.98 541.582  26
   1   1 -20 6921.50 570.127  22
   1   1 -19 205.721 153.224  22
   1  -1 -19 123.029 162.762  26
   1  -1 -19 222.585 141.364  22
   1  -1 -18 815.831 223.410  26
   1  -1 -18 699.994 214.841  22
   1   1 -18 681.170 204.482  22
   1   1 -17 242.062 146.928  22
   1  -1 -17 174.822 148.949  22
   1   1 -16 117.162 109.558  22
   1  -1 -16 251.086 145.229  22
   1   1 -15 1125.85 218.369  22
   1  -1 -15 1087.48 224.278  22
   1   1 -15 923.599 390.034  20
   1   1 -14 1117.62 206.517  22
   1   1 -14 1137.27 428.381  20
   1  -1 -14 910.279 244.041  20
   1  -1 -13 7587.75 543.549  20
   1   1 -13 8661.02 886.291  20
   1   1 -12 12544.0 1074.21  20
   1  -1 -12 13296.7 700.535  20
   1  -1 -11 78135.5 1094.09   4
   1  -1 -11 77463.2 1592.07  20
   1   1 -11 80703.2 2636.20  20
   1   1 -10 8708.39 944.171  20
  -1  -1  10 8789.14 363.646   7
   1  -1 -10 8981.43 375.248   4
   1  -1 -10 8536.04 527.665  20
   1   1  -9 1688.14 565.672  20
   1  -1  -9 1433.53 162.852   4
  -1  -1   9 1280.83 166.604   7
   1  -1  -9 1371.46 242.911  20
   1  -1  -8 27584.3 828.632  20
  -1  -1   8 28074.9 660.046   7
   1  -1  -8 28161.9 625.895   4
   1   1  -7 14688.4 1003.87  20
   1  -1  -7 17234.0 613.568  20
   1  -1  -6 25403.3 420.783   8
  -1  -1   6 21445.1 271.679   1
  -1  -1   6 21326.6 253.765   3
   1   1  -6 23138.9 1064.59  20
   1  -1  -6 24807.7 676.544  20
  -1  -1   5 76060.0 645.120   5
   1  -1  -5 76500.1 729.400   8
  -1  -1   5 76183.5 590.689   1
   1   1  -5 75838.0 1595.14  20
   1  -1  -5 74149.0 1036.44  20
  -1  -1   4 19271.8 482.682   7
  -1  -1   4 20014.3 347.259   5
  -1  -1   4 19831.8 335.674   1
   1   1  -4 19751.5 694.618  20
   1  -1  -4 18984.2 460.999  20
   1   1  -3 52247.5 922.485  20
  -1  -1   3 50511.4 572.097   5
   1  -1  -3 51653.6 667.499  20
  -1  -1   3 49603.0 690.260   7
  -1  -1   2 12070.9 311.358   7
   1   1  -2 12009.0 372.901  20
  -1  -1   2 12176.0 293.427   5
  -1  -1   1 103084. 843.731   5
  -1  -1   1 104986. 833.594   7
   1   1  -1 104632. 857.610  20
  -1  -1   0 142881. 894.175   6
   1   1   0 140838. 790.069  20
  -1  -1   0 143960. 996.028   5
   1  -1   1 122325. 742.878  21
   1   1   1 122526. 849.570  21
  -1  -1  -1 122482. 799.484   6
   1  -1   1 124961. 714.618   4
  -1  -1  -1 120749. 914.328   5
   1   1   2 146.116 77.4964  21
   1  -1   2 70.3953 39.6028   4
  -1  -1  -2 171.347 82.1312   5
  -1  -1  -3 40677.9 577.306   1
   1   1   3 39119.3 590.614  21
  -1  -1  -3 39315.3 510.518   5
  -1  -1  -4 534.275 83.2654   5
  -1   1  -4 452.049 100.556  20
   1   1   4 495.941 106.110  21
  -1  -1  -4 523.117 67.3870  20
  -1  -1  -4 709.772 100.198   1
  -1  -1  -5 131753. 1014.03  20
   1   1   5 129909. 1308.56  21
  -1   1  -5 129168. 1289.58  20
  -1  -1  -6 3774.56 222.646  20
   1   1   6 3429.51 244.745  21
  -1  -1  -6 3858.39 179.914   3
  -1  -1  -6 3864.09 191.162   1
  -1   1  -6 3559.95 255.516  20
  -1  -1  -7 43699.1 809.671  20
   1   1   7 42453.8 873.986  21
  -1   1  -7 42253.7 968.586  20
  -1  -1  -7 43883.1 582.434   3
  -1  -1  -7 42645.9 601.536   1
  -1   1  -8 414.595 98.5184  22
  -1   1  -8 595.519 221.954  20
  -1  -1  -8 372.784 93.9756  22
  -1  -1  -8 548.826 92.2906   1
  -1  -1  -8 275.844 60.1939   3
  -1  -1  -8 383.044 129.348  20
  -1  -1  -9 1761.60 211.372  20
  -1   1  -9 1757.27 188.088  22
  -1   1  -9 1526.82 359.211  20
  -1  -1  -9 2088.47 211.520  22
  -1   1 -10 79.6995 86.0880  22
  -1  -1 -10 95.2506 100.674  22
  -1  -1 -10 257.997 141.049  20
  -1   1 -11 891.170 471.713  20
  -1   1 -11 1035.85 163.774  22
  -1  -1 -11 1197.77 184.936  22
  -1   1 -12 293.889 419.623  20
  -1  -1 -12 693.887 168.785  22
  -1   1 -12 697.045 157.346  22
  -1   1 -13 274.716 116.281  22
  -1  -1 -13 444.157 161.605  22
  -1   1 -14 6164.84 447.952  22
  -1  -1 -14 6327.59 472.435  22
  -1   1 -15-144.925 139.209  22
  -1  -1 -15-32.2661 117.302  22
  -1  -1 -16 521.435 196.920  22
  -1   1 -16 423.248 176.899  22
  -1  -1 -17 3677.10 417.441  22
  -1   1 -17 4155.44 427.713  22
  -1  -1 -18 579.239 204.277  33
  -1  -1 -18 517.466 164.402  37
  -1  -1 -18 524.407 203.049  22
  -1   1 -18 534.884 214.216  26
  -1   1 -18 625.499 206.836  22
  -1  -1 -18-82.2452 236.647  26
  -1  -1 -19 1110.90 260.115  22
  -1   1 -19 1550.32 288.790  22
  -1   1 -19 1471.66 282.773  26
  -1  -1 -19 994.410 241.588  37
  -1  -1 -19 1793.22 316.587  26
  -1  -1 -20 5555.11 536.664  22
  -1   1 -20 5734.40 520.691  22
  -1   1 -20 6298.35 491.935  26
  -1  -1 -20 6141.53 517.541  26
  -1  -1 -21 2558.00 343.254  26
  -1  -1 -21 3071.11 406.265  22
  -1   1 -21 2705.58 371.686  22
  -1   1 -21 2763.46 332.517  26
  -1   1 -22 1570.91 291.010  22
  -1  -1 -22 1291.12 279.426  26
  -1  -1 -22 1442.22 286.955  22
  -1   1 -22 1214.62 244.351  26
  -1  -1 -23 464.121 186.997  26
   1  -1  23 291.430 134.699  32
  -1  -1 -24-117.433 147.549  26
   1  -1  24-222.624 148.790  32
   1   1  25 308.228 136.118  32
  -1  -1 -25 195.330 148.120  26
   1  -1  25 28.0172 111.375  32
   1  -1  26 1150.01 198.187  32
   1   1  26 1045.98 195.354  32
  -1  -1 -26 1401.77 230.302  26
  -1  -1 -27 91.2672 104.214  26
   1   1  27 25.1039 83.4946  32
   1  -1  27-216.125 115.125  32
   1   1  28 112.773 87.5133  32
   1  -1  28-57.4755 73.6244  32
  -1   2  28 110.569 83.3849  32
  -1  -2  27 160.163 99.6482  32
  -1  -2  27 35.0823 93.7020  31
  -1   2  27 16.1630 96.2415  32
  -1  -2  26-93.0799 145.914  31
  -1   2  26 138.693 117.832  32
  -1  -2  26 246.658 124.002  32
   1  -2 -26-56.4101 139.828  26
  -1  -2  25 663.333 173.805  32
   1  -2 -25 637.867 209.702  26
  -1   2  25 664.396 188.838  32
  -1  -2  24 165.286 120.563  32
  -1   2  24 290.150 162.612  32
   1  -2 -24 284.896 156.229  26
   1  -2 -23 158.827 169.415  26
  -1  -2  23 159.927 131.541  32
   1  -2 -23 517.661 194.999  22
   1  -2 -22 79.3824 171.846  22
  -1  -2  22-208.373 168.530  32
   1  -2 -22-136.344 199.584  26
   1  -2 -21 2238.59 364.276  22
  -1  -2  21 2312.84 316.469  32
   1  -2 -21 2523.06 350.404  26
   1  -2 -20 373.391 176.071  26
  -1  -2  20 534.084 187.445  32
   1  -2 -20 158.246 144.560  22
  -1  -2  19 1527.26 258.499  32
   1   2 -19 1226.32 252.830  22
   1  -2 -19 1427.47 285.555  22
   1  -2 -19 1488.69 288.895  26
   1  -2 -18 380.173 180.713  22
   1   2 -18 381.208 160.664  22
   1  -2 -18-86.0420 199.785  26
   1  -2 -18 369.567 200.158  37
  -1  -2  18 292.640 141.248  32
   1  -2 -17 3558.65 398.811  22
   1   2 -17 3190.14 359.323  22
   1  -2 -16 3330.68 378.638  22
   1   2 -16 3728.55 690.320  20
   1   2 -16 3809.47 377.192  22
   1   2 -15 3349.74 334.645  22
   1   2 -15 2588.87 656.647  20
   1  -2 -15 3329.40 360.897  22
   1  -2 -14 9436.35 563.806  22
   1   2 -14 10208.5 547.225  22
   1   2 -14 9912.45 1172.25  20
   1  -2 -13 4910.02 444.565  20
   1   2 -13 4966.29 947.107  20
   1   2 -12 10678.4 1206.65  20
   1  -2 -12 9700.93 579.534  20
   1  -2 -11 1068.83 165.027   4
   1   2 -11 906.129 602.458  20
   1  -2 -11 1106.49 220.784  20
   1  -2 -10 13581.3 510.041   4
  -1  -2  10 12602.4 442.957   6
   1  -2 -10 12961.1 602.280  20
   1   2 -10 11724.5 1112.88  20
  -1  -2   9 10597.9 405.051   6
   1   2  -9 9719.05 870.626  20
   1  -2  -9 10713.3 515.058  20
   1  -2  -9 10325.1 432.334   4
   1  -2  -9 10746.5 401.466   2
  -1  -2   8 8859.09 360.774   6
   1   2  -8 8781.39 712.922  20
   1  -2  -8 8331.42 382.900   4
   1  -2  -8 8950.02 448.299  20
   1  -2  -7 33494.2 787.744  20
  -1  -2   7 30256.5 440.875   1
  -1  -2   7 31833.7 669.765   6
   1  -2  -7 32016.1 715.132   4
   1   2  -7 32570.3 1109.09  20
  -1  -2   6 1563.98 165.435   6
  -1  -2   6 1802.39 118.087   3
   1   2  -6 1575.13 261.964  20
  -1  -2   6 1802.16 124.818   1
   1  -2  -6 1408.74 178.633  20
   1  -2  -6 1660.62 179.438   4
  -1  -2   5 151825. 1109.19   1
   1   2  -5 152488. 1810.02  20
  -1  -2   5 150070. 1383.18   6
  -1  -2   5 153723. 1044.65   3
   1  -2  -5 150721. 1292.42   8
   1  -2  -5 155800. 1461.91   4
  -1  -2   4 148503. 1089.25   3
  -1  -2   4 148548. 1344.33   6
   1  -2  -4 147078. 1273.09   8
   1  -2  -4 149490. 1379.07   4
   1   2  -4 145791. 1598.10  20
  -1  -2   4 148464. 1155.08   1
  -1  -2   3 165131. 1198.74   3
   1  -2  -3 168603. 1346.23   8
   1   2  -3 171312. 1539.53  20
  -1  -2   3 168705. 1397.71   6
  -1  -2   3 168542. 1279.47   1
   1  -2  -3 168946. 1404.84   4
   1  -2  -2 142405. 1209.61   8
   1   2  -2 143290. 1283.14  20
   1  -2  -2 140701. 1212.10   4
  -1  -2   2 141800. 1148.90   3
  -1  -2   2 141641. 1203.34   1
  -1  -2   2 143445. 1248.57   6
  -1  -2   1 2972.23 185.606   5
   1  -2  -1 2773.73 170.667   4
  -1  -2   1 2848.66 178.309   3
  -1  -2   1 2829.40 179.941   6
   1  -2  -1 2905.05 176.753   8
  -1  -2   0 36707.4 589.828   6
  -1  -2   0 37526.5 626.618   3
  -1  -2   0 35756.4 608.597   5
   1  -2   0 37815.8 565.725   4
   1  -2   0 38273.8 602.971   8
   1  -2   1 67019.3 785.322   8
   1  -2   1 66041.1 723.208   4
  -1  -2  -1 65916.1 836.032   3
  -1  -2  -1 64226.2 813.364   5
  -1  -2  -2 27939.8 562.232   3
   1   2   2 27334.2 489.672  21
   1  -2   2 27689.3 502.976   8
   1  -2   2 27721.7 455.985   4
  -1  -2  -3 318536. 2066.02   2
   1   2   3 327105. 1783.64  21
  -1  -2  -3 320762. 2011.75   1
   1  -2   3 323585. 1672.12   8
  -1  -2  -3 323863. 1923.54   3
  -1  -2  -4 268359. 1875.25   1
  -1  -2  -4 272868. 1787.19   3
   1  -2   4 272405. 1487.98   8
   1  -2   5 4247.67 185.493   8
  -1  -2  -5 4075.52 242.419   1
   1   2   5 3663.43 245.890  21
  -1  -2  -5 3829.94 229.029   3
  -1  -2  -6 29442.2 607.191   3
   1   2   6 30526.2 697.939  21
  -1  -2  -6 28300.5 622.527   1
  -1   2  -6 30023.6 754.543  20
   1  -2   6 29490.6 442.095   8
   1   2   7 22634.2 656.078  21
  -1  -2  -7 23305.4 575.416   1
  -1  -2  -7 23008.1 591.629  22
  -1   2  -7 22641.2 706.390  20
  -1  -2  -7 23261.3 546.995   3
  -1   2  -8 9902.60 521.341  20
  -1  -2  -8 9817.12 385.134   1
  -1  -2  -8 10007.1 365.759   3
  -1  -2  -8 10726.7 441.326  22
   1   2   8 10333.4 479.050  21
  -1   2  -9 9623.72 592.967  20
  -1   2  -9 9628.61 382.827  22
  -1  -2  -9 10460.8 461.669  22
  -1  -2  -9 10383.2 408.111  20
  -1  -2  -9 9396.86 374.903   1
  -1   2 -10 7564.72 368.502  22
  -1   2 -10 8361.92 659.832  20
  -1  -2 -10 8596.48 446.916  22
  -1  -2 -11 11342.7 542.316  22
  -1   2 -11 9721.07 865.058  20
  -1   2 -11 10796.4 469.582  22
  -1   2 -12 54813.5 1117.09  22
  -1  -2 -12 56158.7 1261.84  22
  -1  -2 -13 20576.0 806.193  22
  -1   2 -13 20699.2 731.911  22
  -1   2 -13 18292.3 1543.09  20
  -1  -2 -14 4200.22 396.599  22
  -1   2 -14 5241.67 926.831  20
  -1   2 -14 5150.82 396.096  22
  -1  -2 -15 2968.54 359.626  22
  -1   2 -15 2799.30 315.502  22
  -1  -2 -16 5229.36 480.460  22
  -1   2 -16 5204.79 445.991  22
  -1  -2 -17 704.637 218.377  22
  -1   2 -17 956.783 216.445  22
  -1  -2 -18 9963.89 637.736  26
  -1  -2 -18 9473.80 636.868  33
  -1   2 -18 9777.74 618.300  22
  -1  -2 -18 9314.16 665.969  22
  -1  -2 -18 9950.44 622.295  37
  -1  -2 -19 9162.42 675.584  22
  -1  -2 -19 9578.03 629.917  37
  -1  -2 -19 10036.9 664.189  26
  -1  -2 -20 2581.17 352.942  37
  -1  -2 -20 2153.38 344.781  26
  -1  -2 -20 2475.04 385.351  22
   1  -2  21 4572.56 419.760  32
  -1  -2 -21 5335.76 504.595  26
  -1  -2 -21 4872.13 455.414  37
  -1  -2 -21 5217.61 518.691  22
   1  -2  22 3.44764 111.992  32
  -1  -2 -22 232.363 183.154  37
  -1  -2 -22 286.623 169.788  22
  -1  -2 -22 331.718 210.919  26
  -1  -2 -23 39.5653 172.779  26
   1  -2  23 296.772 159.976  32
   1  -2  24 55.1375 114.755  32
  -1  -2 -24-38.8753 155.811  26
   1   2  25 606.118 174.794  32
   1  -2  25 520.556 159.485  32
   1   2  26-71.2383 99.1238  32
  -1  -2 -26-147.342 165.956  26
   1  -2  26 52.2574 88.3489  32
   1   2  27 90.9486 89.3669  32
  -1  -2 -27 170.220 115.030  26
   1  -2  27-101.683 98.1217  32
   1   2  28 110.105 78.6755  32
  -1   3  28 40.1323 72.7429  32
  -1   3  27 125.332 101.461  32
  -1  -3  27 372.852 145.518  31
  -1   3  26 419.071 150.490  32
  -1  -3  26 403.265 147.357  31
   1  -3 -25 195.635 171.579  26
  -1   3  25 34.3525 116.578  32
  -1  -3  25 96.1763 124.881  32
   1  -3 -24 392.253 199.500  26
  -1  -3  24 596.419 169.209  32
  -1   3  24 390.070 171.470  32
  -1  -3  23 752.023 200.939  32
   1  -3 -23 1091.93 259.613  26
   1  -3 -22 365.778 225.050  26
   1  -3 -22 240.655 180.067  22
  -1  -3  22-12.7019 121.147  32
  -1  -3  21 2121.13 299.323  32
   1  -3 -21 1642.01 318.486  22
   1  -3 -21 1891.01 326.210  26
   1  -3 -20 129.708 182.667  22
  -1  -3  20-99.9892 154.588  32
   1  -3 -20 43.2401 198.008  26
   1  -3 -19 5027.66 515.729  22
   1  -3 -19 5954.45 504.712  26
  -1  -3  19 6529.21 493.103  32
  -1  -3  18 508.854 175.184  32
   1  -3 -18 810.424 241.942  37
   1  -3 -18 510.754 205.992  22
   1  -3 -18 645.763 209.033  26
   1  -3 -17-168.961 183.453  26
   1  -3 -17-32.4063 158.763  22
   1   3 -17 201.140 492.647  20
   1   3 -16 1670.01 739.989  20
   1  -3 -16 2048.65 308.288  22
   1   3 -15 732.587 695.038  20
   1  -3 -15 22.8123 113.025  22
   1  -3 -14 333.792 153.313  22
   1   3 -14 267.296 736.536  20
   1  -3 -13 9952.51 561.588  22
   1   3 -13 8435.45 1232.26  20
   1   3 -12 2781.49 714.388  20
   1  -3 -11 708.243 151.653   4
   1   3 -11 605.432 415.737  20
   1   3 -10 64308.8 2142.18  20
   1  -3 -10 66039.7 1235.98   4
   1  -3  -9 58.2702 99.3226   4
   1  -3  -9-20.1195 89.1223   2
   1   3  -8 11037.0 692.177  20
  -1  -3   8 10256.1 432.016   6
   1  -3  -8 10311.3 476.553   4
   1  -3  -7 408.539 117.622   4
   1   3  -7 536.893 195.879  20
  -1  -3   7 490.126 129.776   6
  -1  -3   7 295.326 81.8142   1
  -1  -3   6 9993.95 417.382   6
   1   3  -6 9559.84 518.487  20
   1  -3  -6 10031.4 440.850   4
  -1  -3   6 10749.9 347.312   3
  -1  -3   6 10854.8 371.946   1
  -1  -3   5 2573.47 196.067   1
   1   3  -5 2349.62 261.831  20
  -1  -3   5 2421.96 216.908   6
  -1  -3   5 2452.76 184.236   3
   1  -3  -5 2328.57 219.999   4
  -1  -3   4 394.340 126.018   6
   1  -3  -4 443.623 124.761   4
   1  -3  -4 590.147 125.870   8
  -1  -3   4 523.210 116.292   1
  -1  -3   4 513.338 111.181   3
   1   3  -4 635.397 152.352  20
   1  -3  -3 62.2206 90.4722   8
   1   3  -3 94.1922 110.413  20
  -1  -3   3-12.4016 96.5319   1
  -1  -3   3 79.6036 96.1770   3
  -1  -3   3 35.0229 82.9276   2
  -1   3   3-11.5339 36.4919  21
   1  -3  -3 60.9764 97.8841   4
  -1  -3   3 72.6075 104.697   6
   1  -3  -2 301684. 2117.61   8
   1  -3  -2 299771. 2086.75   4
  -1  -3   2 311211. 2205.42   2
  -1  -3   2 298744. 2010.07   3
  -1  -3   2 306588. 2140.69   1
  -1  -3   1 16331.1 486.506   3
   1  -3  -1 16837.4 482.280   4
   1  -3  -1 16482.1 491.276   8
  -1  -3   1 16433.2 512.857   1
   1  -3   0 999999. 3559.91   4
  -1  -3   0 994041. 3789.82   3
  -1  -3  -1 48048.6 855.603   3
   1  -3   1 50204.5 788.929   4
   1  -3   1 47790.7 810.855   8
   1  -3   2 122385. 1270.83   8
   1   3   2 119491. 1146.63  21
  -1  -3  -2 120237. 1373.52   3
  -1  -3  -3 155.427 111.005   1
   1  -3   3 224.149 96.1687   8
  -1  -3  -3 201.387 121.199   2
   1   3   3 103.412 96.4898  21
  -1  -3  -3 179.034 113.049   3
  -1  -3  -4 20102.5 642.244   2
  -1  -3  -4 18908.3 600.957   1
  -1  -3  -4 19854.6 581.498   3
   1  -3   4 20210.3 503.823   8
   1   3   4 21079.8 530.076  21
  -1  -3  -5 5376.53 330.439   1
  -1  -3  -5 5511.19 352.556   2
  -1  -3  -5 5376.65 310.925   3
   1   3   5 5588.97 299.976  21
   1   3   6 40608.6 834.977  21
  -1  -3  -6 42320.6 762.736  22
  -1  -3  -6 39502.3 832.038   3
  -1   3  -6 42007.6 998.606  20
  -1  -3  -6 40999.5 889.862   1
   1   3   7 1602.28 198.893  21
  -1  -3  -7 1551.20 185.605   3
  -1  -3  -7 1632.55 168.761  22
  -1   3  -7 1758.52 234.103  20
  -1  -3  -7 1650.15 199.483   1
  -1  -3  -8 2118.22 218.395   3
  -1  -3  -8 1528.98 186.320  22
  -1   3  -8 1679.81 246.879  20
  -1  -3  -8 1702.65 206.304   1
   1   3   8 1682.74 211.552  21
  -1   3  -9 7596.78 538.885  20
   1   3   9 8115.78 458.837  21
  -1  -3  -9 7967.39 417.622  22
  -1  -3  -9 6774.06 380.893   1
  -1   3 -10 4480.67 461.190  20
  -1  -3 -10 4789.24 347.724  22
  -1  -3 -11 22593.3 782.592  22
  -1   3 -11 23490.4 1149.69  20
  -1  -3 -12 1896.85 252.418  22
  -1   3 -12 2310.67 489.455  20
  -1   3 -13 3579.56 761.001  20
  -1  -3 -13 3900.69 380.559  22
  -1   3 -14 209.316 584.222  20
  -1  -3 -14 1070.05 220.568  22
  -1  -3 -15 4.15323 120.761  22
  -1  -3 -16 28655.4 1104.96  22
  -1  -3 -17 117.078 152.164  33
  -1  -3 -17 38.9473 138.552  22
  -1  -3 -17 121.868 191.250  37
  -1  -3 -17 531.933 239.582  26
  -1  -3 -18 7181.17 570.622  33
  -1  -3 -18 7459.38 563.703  37
  -1  -3 -18 7213.10 600.344  22
  -1  -3 -18 7698.59 581.755  26
   1  -3  19 670.268 172.213  32
  -1  -3 -19 1470.82 292.815  37
  -1  -3 -19 1192.23 283.085  26
  -1  -3 -19 1018.32 265.335  22
  -1  -3 -20 104.499 175.959  37
  -1  -3 -20 108.120 183.882  26
  -1  -3 -20 117.682 153.553  22
   1  -3  20 32.1734 129.315  32
  -1  -3 -21 995.239 253.956  26
   1  -3  21 1465.76 247.073  32
  -1  -3 -21 1055.62 281.831  22
  -1  -3 -21 1622.46 306.565  37
  -1  -3 -22-323.156 200.732  22
   1  -3  22-61.4238 117.936  32
  -1  -3 -22-261.967 190.840  26
   1  -3  23 253.723 133.860  32
  -1  -3 -23-4.97336 168.685  26
  -1  -3 -24-40.8249 155.263  26
   1  -3  24-65.0295 104.738  32
   1  -3  25 255.401 119.014  32
  -1  -3 -25 156.540 140.270  26
   1  -3  26 148.794 112.218  32
  -1  -3 -26 118.520 115.504  26
   1   3  26-68.2302 110.009  32
  -1  -3 -27 412.634 140.183  26
   1   3  27 28.6650 88.9365  32
   1   3  28 30.3566 63.9980  32
  -1   4  27 87.6323 94.1367  32
  -1  -4  27 307.745 115.932  31
  -1   4  26 304.241 111.977  32
  -1  -4  26-22.3799 114.097  31
  -1   4  25-106.500 115.756  32
   1  -4 -25 104.940 160.459  26
  -1  -4  24-47.9062 117.519  32
   1  -4 -24-129.445 152.718  26
  -1   4  24 66.6980 114.332  32
   1  -4 -23 3442.71 400.878  26
  -1  -4  23 3636.79 362.192  32
   1  -4 -22 2322.51 379.251  22
   1  -4 -22 2139.46 350.518  26
  -1  -4  22 2301.13 312.490  32
   1  -4 -21 61.6199 167.077  26
   1  -4 -21-107.537 162.382  22
  -1  -4  21 265.971 158.185  32
   1  -4 -20 4672.87 516.978  22
   1  -4 -20 4462.39 459.617  26
  -1  -4  20 5029.84 435.259  32
   1  -4 -19 1793.65 319.639  26
   1  -4 -19 2072.42 349.977  22
  -1  -4  19 1773.11 280.633  32
  -1  -4  18 156.335 129.017  32
   1  -4 -18-15.3005 156.955  22
  -1  -4  18-41.1352 221.201  27
   1  -4 -18-71.3181 155.399  37
   1  -4 -18 109.334 184.442  26
   1  -4 -17 247.718 168.356  22
  -1  -4  17 329.702 217.685  27
  -1  -4  17 166.568 125.208  32
   1  -4 -17 10.3953 182.562  37
   1  -4 -17 187.629 179.722  26
   1   4 -16-600.609 891.064  20
   1  -4 -16 828.883 214.610  22
   1   4 -15 925.508 881.317  20
   1  -4 -15 351.077 153.874  22
   1  -4 -14 762.057 201.022  22
   1   4 -14-1410.13 892.621  20
   1   4 -13 2176.05 769.979  20
   1  -4 -13 2384.47 299.115  22
   1  -4 -12 5349.80 404.934   4
   1   4 -12 6141.34 914.803  20
   1  -4 -12 4794.36 395.589  22
   1  -4 -11 2934.79 311.929   4
   1  -4 -11 2568.59 280.006  22
   1   4 -11 2465.54 522.247  20
   1  -4 -10 29749.6 923.401   4
   1   4 -10 31060.2 1420.40  20
   1  -4  -9-58.9707 109.265   2
   1  -4  -9 61.2949 105.427   4
   1  -4  -8 1360.48 216.136   4
   1  -4  -8 1356.26 202.861   2
   1   4  -8 1501.99 285.265  20
   1   4  -7 3393.56 367.635  20
  -1  -4   7 3690.97 255.414   1
   1  -4  -7 3607.35 313.315   4
  -1  -4   6 379.665 115.643   1
   1  -4  -6 361.835 127.312   4
   1   4  -6 371.448 168.997  20
   1  -4  -5 246.704 118.927   4
   1   4  -5 197.761 140.665  20
  -1  -4   5 241.954 103.476   3
  -1  -4   5 156.200 120.094   1
   1  -4  -4 70025.6 1223.69   4
   1   4  -4 73542.5 1357.99  20
  -1  -4   4 73424.7 1234.66   2
   1  -4  -4 70857.2 1297.28   1
  -1  -4   4 71554.5 1180.37   1
  -1  -4   4 71471.1 1109.85   3
   1  -4  -3 79001.2 1351.78   1
  -1  -4   3 79023.1 1199.40   3
  -1  -4   3 81449.7 1269.18   1
   1  -4  -3 81340.9 1284.64   4
  -1  -4   3 79255.2 1288.60   2
   1   4  -3 82780.1 1372.37  20
  -1  -4   2 1984.12 235.474   1
   1  -4  -2 1856.86 234.953   1
  -1   4   2 1871.94 106.743  21
  -1  -4   2 1972.22 232.370   2
  -1  -4   2 1831.79 216.032   3
   1  -4  -2 2089.74 232.948   4
  -1  -4   1 12573.7 530.725   2
  -1  -4   1 11903.0 511.040   1
  -1  -4   1 11742.6 484.418   3
   1  -4  -1 12402.6 521.069   1
   1  -4  -1 12020.1 475.509   4
   1  -4   0 29103.2 714.315   4
  -1  -4   0 29211.1 808.771   1
   1  -4   0 27814.6 765.820   1
  -1  -4   0 28606.2 757.399   3
   1  -4   0 28637.8 739.922   8
   1  -4   1 7727.99 408.078   1
  -1  -4  -1 7791.40 411.849   3
  -1  -4  -2 86621.5 1359.53   3
  -1  -4  -2 89282.2 1092.32  12
  -1  -4  -2 87161.9 1435.86   1
  -1  -4  -2 88968.3 1108.62  13
  -1  -4  -2 88436.9 1465.97   2
  -1  -4  -3 83320.9 1456.82   2
  -1  -4  -3 84802.5 1095.92  12
  -1  -4  -3 84880.0 1132.57  10
  -1  -4  -3 80787.7 1331.30   3
   1   4   3 82498.0 1060.98  21
  -1  -4  -3 86228.4 1442.52   1
  -1  -4  -4 151412. 2010.56   2
  -1  -4  -4 150030. 1486.77  12
  -1  -4  -4 152981. 1539.71  10
  -1  -4  -4 149456. 1823.88   3
   1   4   4 154516. 1509.32  21
  -1  -4  -4 149677. 1926.18   1
  -1  -4  -5 185.520 124.724   1
  -1  -4  -5 183.932 87.8638  12
  -1  -4  -5 208.175 133.897   3
  -1  -4  -5 264.622 142.101   2
  -1  -4  -5 324.218 113.311  10
   1   4   5 161.127 98.6992  21
  -1  -4  -6 4934.73 387.200   2
  -1  -4  -6 4756.63 293.602  10
  -1  -4  -6 4472.74 281.164  12
  -1  -4  -6 4367.42 265.368  22
  -1  -4  -6 4572.20 252.607  11
  -1  -4  -6 4433.15 351.121   1
  -1  -4  -6 4664.80 341.453   3
   1   4   6 4711.53 308.482  21
  -1   4  -7 52604.9 1264.00  20
  -1  -4  -7 50733.9 938.641  10
  -1  -4  -7 53774.4 1188.38   1
  -1  -4  -7 52740.0 1115.80   3
   1   4   7 56501.8 1077.43  21
  -1  -4  -7 53090.1 944.988  12
   1  -4   7 54969.9 990.111   2
  -1  -4  -7 51019.6 951.372  22
   1   4   8 127.128 120.102  21
  -1  -4  -8-31.2623 83.0323  22
  -1   4  -8-37.7560 137.490  20
  -1  -4  -8 181.403 104.400  10
  -1  -4  -8-9.71599 117.657   1
  -1  -4  -8-7.48200 104.538  12
  -1  -4  -9 20585.2 752.338   1
   1   4   9 21861.3 761.147  21
  -1  -4  -9 20535.9 615.385  12
  -1  -4  -9 21723.1 701.235  22
  -1   4  -9 20998.8 898.989  20
  -1   4 -10 338.228 197.754  20
  -1  -4 -10 463.044 157.496   1
  -1  -4 -10 468.290 144.087  22
  -1  -4 -11 15135.7 663.596  22
  -1   4 -11 16036.0 926.355  20
  -1  -4 -12 49386.0 1245.01  22
  -1   4 -12 48541.9 1809.27  20
  -1  -4 -13 366.502 173.833  22
  -1   4 -13 719.971 442.593  20
  -1   4 -14 4724.39 890.188  20
  -1  -4 -14 5416.34 464.666  22
  -1  -4 -15 2506.51 340.661  22
  -1   4 -15 1037.82 728.833  20
  -1  -4 -16 1599.51 292.395  37
  -1  -4 -16 1356.21 273.860  22
  -1  -4 -16 1618.69 273.204  33
  -1  -4 -16 1594.00 286.006  26
  -1  -4 -17 1285.81 276.202  22
  -1  -4 -17 1343.58 280.748  33
   1  -4  17 1086.30 195.269  32
  -1  -4 -17 1404.28 279.099  37
  -1  -4 -17 922.748 221.444  26
   1  -4  18 1897.38 260.289  32
  -1  -4 -18 2007.28 318.674  26
  -1  -4 -18 1829.78 334.569  22
  -1  -4 -18 1953.51 332.363  37
   1  -4  19 102.484 132.380  32
  -1  -4 -19 247.457 168.439  37
  -1  -4 -19 86.8781 153.017  22
  -1  -4 -19 34.7427 213.635  26
  -1  -4 -20 706.032 219.564  22
  -1  -4 -20 766.551 249.860  37
  -1  -4 -20 576.272 241.138  26
   1  -4  20 480.369 169.871  32
  -1  -4 -21 1124.29 280.705  26
  -1  -4 -21 1251.17 284.437  22
   1  -4  21 1009.27 211.726  32
  -1  -4 -21 1148.08 284.149  37
   1  -4  22 1453.57 237.324  32
  -1  -4 -22 2128.52 334.369  26
   1  -4  23 1000.23 199.753  32
  -1  -4 -23 350.996 173.481  26
  -1  -4 -24 96.8340 149.387  26
   1  -4  24 95.9450 99.3892  32
  -1  -4 -25 2222.64 299.562  26
  -1  -4 -26 315.140 149.472  26
   1   4  26 4.47970 95.5996  32
   1  -4  27 12.2548 87.2249  31
   1   4  27 25.7804 76.8708  32
  -1  -5  27 630.682 134.656  31
  -1  -5  26-167.403 112.212  31
  -1   5  26 49.2126 95.4950  32
  -1   5  25-85.3328 105.278  32
   1  -5 -24 716.353 218.057  26
  -1   5  24 632.880 164.786  32
   1  -5 -23 347.704 219.480  26
   1  -5 -23 57.2609 170.844  34
   1  -5 -22 363.343 206.782  26
   1  -5 -21-237.598 202.884  26
   1  -5 -21 331.136 213.005  22
  -1  -5  21-80.1561 116.958  32
   1  -5 -20-163.791 227.667  26
  -1  -5  20-54.4619 130.896  32
   1  -5 -20 253.131 173.143  22
   1  -5 -19 10611.5 679.003  26
  -1  -5  19 10507.5 644.285  27
   1  -5 -19 12051.5 799.670  22
  -1  -5  19 10514.1 612.265  32
  -1  -5  18 805.582 243.937  27
  -1  -5  18 967.863 198.926  32
   1  -5 -18 1010.70 261.803  22
   1  -5 -18 738.387 217.816  26
  -1  -5  17 339.454 146.077  32
   1  -5 -17 322.735 184.975  26
   1  -5 -17 462.954 222.350  22
  -1  -5  17 988.694 288.759  27
   1  -5 -17 294.646 161.544  29
   1  -5 -17 459.598 194.694  37
   1  -5 -16 2096.79 290.236  29
   1  -5 -16 2495.02 327.445  26
  -1  -5  16 2398.39 346.005  27
  -1  -5  16 2379.94 295.808  32
   1  -5 -16 2259.70 343.720  22
   1  -5 -16 2801.21 363.284  37
   1  -5 -15 1695.13 301.929  22
   1   5 -15 1295.85 832.368  20
   1  -5 -14 1142.91 236.390  22
   1   5 -14 1697.07 767.675  20
   1  -5 -13 3522.37 369.664  22
   1   5 -13 3360.72 771.172  20
   1  -5 -12 1041.36 201.919  22
   1   5 -12 1478.92 501.292  20
   1  -5 -11 13605.6 636.641  22
   1   5 -11 13513.6 1071.04  20
   1  -5 -10 468.204 206.934   4
   1   5 -10 383.755 307.104  20
   1  -5 -10 433.393 153.385  22
   1  -5 -10 610.363 188.353   2
   1  -5  -9 46130.4 1239.12   4
   1  -5  -9 47897.4 1273.70   2
   1  -5  -9 46482.3 1029.47  22
   1   5  -9 48546.1 1608.31  20
   1  -5  -8 74442.4 1538.02   4
   1  -5  -8 75049.3 1576.92   2
   1  -5  -8 71688.6 1202.11  22
   1   5  -8 72937.9 1810.32  20
   1  -5  -7 20761.3 827.994   2
   1  -5  -7 20741.2 801.136   4
   1  -5  -7 20512.8 598.409  22
  -1  -5   7 22208.9 708.995   1
   1   5  -7 20752.3 917.210  20
  -1  -5   6 13930.9 465.789  10
  -1  -5   6 14169.2 580.207   1
   1   5  -6 13240.8 699.056  20
   1  -5  -6 12949.2 624.564   4
   1   5  -5-2.88836 141.111  20
  -1  -5   5 230.479 124.527   1
  -1  -5   5 242.114 91.9159  10
   1  -5  -5 73.8752 118.493   4
   1   5  -4 260.578 136.937  20
  -1  -5   4 544.088 150.232   3
  -1  -5   4 256.214 102.157   1
  -1  -5   4 588.405 129.628  10
  -1  -5   4 460.459 142.470   2
   1  -5  -4 395.966 156.461   4
  -1  -5   3 683.052 165.236   3
   1  -5  -3 630.820 175.420   1
  -1  -5   3 495.247 122.445  10
   1  -5  -3 503.600 120.124  11
  -1  -5   3 412.536 134.742   1
   1  -5  -3 551.297 172.784   4
  -1  -5   3 574.449 157.538   2
   1  -5  -2 2235.95 247.918   4
  -1  -5   2 2562.61 218.326  10
   1  -5  -2 2603.19 223.029  11
  -1  -5   2 2380.26 276.787   2
  -1  -5   2 2268.31 259.246   3
   1  -5  -2 2284.41 273.236   1
  -1  -5   2 2611.15 288.370   1
  -1  -5   1 20931.6 782.564   2
  -1  -5   1 20724.5 770.375   1
   1  -5  -1 20040.9 750.415   1
  -1  -5   1 19888.7 714.980   3
   1  -5  -1 21508.4 595.489  11
  -1  -5   1 22720.1 626.692  12
  -1  -5   1 21698.1 607.414  10
  -1  -5   0 137.494 119.755   2
   1  -5   0 237.915 130.421   1
  -1  -5   0 152.533 130.610   1
   1  -5   0 101.269 94.8004  11
  -1  -5   0 115.355 89.5031  10
  -1  -5   0 206.361 137.904   3
  -1  -5   0 64.3362 77.2094  12
  -1  -5  -1 13811.1 616.784   3
  -1  -5  -1 13980.5 509.739  10
  -1  -5  -1 14321.5 668.097   2
   1  -5   1 14479.8 483.876  11
  -1  -5  -1 13889.7 493.461  12
  -1  -5  -1 14216.7 654.149   1
   1  -5   2 11312.6 422.290  12
  -1  -5  -2 10407.6 582.596   2
   1   5   2 10579.7 415.322  21
  -1  -5  -2 10249.2 541.446   3
   1  -5   2 10552.0 415.144  11
  -1  -5  -2 10555.8 439.093  12
  -1  -5  -2 10466.3 571.947   1
  -1  -5  -2 10337.4 451.843  10
  -1  -5  -3 2321.92 294.379   1
  -1  -5  -3 2619.30 301.627   3
   1  -5   3 2748.76 216.300  12
  -1  -5  -3 2613.82 245.868  10
   1  -5   3 2916.12 231.919  11
  -1  -5  -3 2662.35 240.965  12
   1   5   3 2635.34 221.698  21
  -1  -5  -3 2799.51 229.492  11
  -1  -5  -3 2384.92 297.396   2
  -1  -5  -4 11111.5 575.205   3
  -1  -5  -4 11065.8 482.852  10
  -1  -5  -4 10971.9 467.358  12
   1  -5   4 11313.3 428.110  11
  -1  -5  -4 12001.1 459.757  11
   1  -5   4 12340.7 432.100  12
  -1  -5  -4 11180.3 628.400   2
  -1  -5  -4 11381.7 614.678   1
   1   5   4 11562.5 449.658  21
  -1  -5  -5 8368.20 507.632   3
  -1  -5  -5 7979.34 329.255  22
   1  -5   5 8374.26 368.605  11
   1  -5   5 8718.82 362.019  12
  -1  -5  -5 8185.42 546.717   2
  -1  -5  -5 8619.30 393.457  11
  -1  -5  -5 8101.41 414.534  10
  -1  -5  -5 8527.11 536.951   1
   1   5   5 8864.56 403.084  21
  -1  -5  -5 8236.08 411.592  12
  -1  -5  -6 3949.10 392.391   2
  -1  -5  -6 3637.55 247.164  22
  -1  -5  -6 4129.62 309.625  10
  -1  -5  -6 3903.75 374.858   1
  -1  -5  -6 3872.50 270.016  11
  -1  -5  -6 3768.68 291.691  12
   1  -5   6 4053.75 259.376  11
   1   5   6 4531.74 313.569  21
   1  -5   6 3856.99 317.047   2
  -1  -5  -6 4015.55 360.671   3
  -1  -5  -7 11201.6 454.790  22
  -1  -5  -7 11644.6 626.720   1
  -1   5  -7 11185.2 645.624  20
   1  -5   7 11764.5 540.552   2
  -1  -5  -7 10938.8 495.831  10
  -1  -5  -7 11309.0 497.242  12
  -1  -5  -8 26288.3 771.320  10
  -1  -5  -8 27568.6 764.374  22
  -1  -5  -8 26973.0 778.909  12
  -1  -5  -8 28235.2 975.495   1
  -1   5  -8 26191.0 1014.82  20
  -1  -5  -9 3839.29 311.056  10
  -1  -5  -9 3697.20 303.129  12
  -1  -5  -9 4210.71 395.831   1
  -1   5  -9 3473.25 409.221  20
  -1  -5  -9 3559.66 303.231  22
  -1  -5 -10 13124.8 597.269  22
  -1  -5 -10 13565.8 569.273  12
  -1   5 -10 13751.5 818.454  20
  -1  -5 -10 13185.1 679.346   1
  -1   5 -11 7925.85 671.899  20
  -1  -5 -11 7479.77 480.775  22
  -1   5 -12 1183.44 375.477  20
  -1  -5 -12 740.554 190.709  22
  -1  -5 -13 2487.00 323.128  22
  -1   5 -13 2716.48 546.184  20
  -1  -5 -14-42.8320 138.735  22
  -1   5 -14 792.410 472.145  20
  -1  -5 -15 7305.88 552.856  37
  -1   5 -15 7003.44 1074.65  20
  -1  -5 -15 7675.77 586.855  22
  -1  -5 -16 2428.66 339.008  37
  -1  -5 -16 2121.15 348.842  22
  -1  -5 -16 2771.39 358.769  26
  -1  -5 -16 2331.97 343.415  33
  -1  -5 -17 3546.15 406.210  26
  -1  -5 -17 3548.92 434.699  22
  -1  -5 -17 3495.49 418.549  37
  -1  -5 -18 501.707 206.031  37
  -1  -5 -18 174.374 157.656  22
  -1  -5 -18-75.4032 179.240  26
  -1  -5 -19 5921.13 534.051  26
  -1  -5 -19 6759.49 567.144  37
  -1  -5 -19 5945.69 558.570  22
  -1  -5 -20 2359.66 354.496  26
  -1  -5 -20 2923.69 418.172  22
  -1  -5 -20 2539.46 362.333  37
  -1  -5 -21 95.7280 153.802  22
  -1  -5 -21 246.991 170.231  26
  -1  -5 -22-88.5834 185.170  26
  -1  -5 -23 1022.66 239.551  26
  -1  -5 -24 4198.34 395.507  26
  -1  -5 -25 998.601 224.952  34
  -1  -5 -25 1772.13 262.249  26
  -1  -5 -26 395.150 150.293  34
   1   5  26 390.342 109.403  32
   1  -5  27 281.771 106.105  31
  -1  -6  26 98.7979 99.5296  31
  -1  -6  25 214.325 128.101  31
   1  -6 -24 223.298 154.154  34
   1  -6 -23 531.641 202.074  34
   1  -6 -23-87.4322 175.341  26
   1  -6 -22 259.086 199.583  26
   1  -6 -22 28.6727 192.562  34
   1  -6 -21 795.664 237.394  26
   1  -6 -21 1130.99 291.778  34
  -1  -6  21 1421.40 246.272  27
   1  -6 -20-21.9970 186.735  26
  -1  -6  20 154.026 140.756  27
   1  -6 -20 1.93467 187.007  22
   1  -6 -19 124.186 172.545  26
  -1  -6  19 78.3554 160.050  27
   1  -6 -19 7.44343 159.974  22
   1  -6 -18 110.950 186.719  26
   1  -6 -18 129.398 152.813  22
  -1  -6  18 71.4337 171.787  27
  -1  -6  17 71.2462 204.588  27
   1  -6 -17-25.7312 149.288  22
   1  -6 -17-22.4478 192.437  26
   1  -6 -16 434.721 187.346  22
   1  -6 -16 751.861 240.836  26
  -1  -6  16 718.825 238.690  27
   1  -6 -15 390.971 201.666  26
   1  -6 -15-94.4665 156.658  22
   1  -6 -15-212.262 226.181  37
  -1  -6  15-92.9566 191.791  27
   1   6 -14 373.631 648.104  20
   1  -6 -14 196.581 152.123  22
   1  -6 -13 4835.13 433.831  22
   1   6 -13 4494.46 937.108  20
   1   6 -12 1149.70 511.254  20
   1  -6 -12 722.309 181.299  22
   1   6 -11 1110.97 405.671  20
   1  -6 -11 1113.86 206.074  22
   1  -6 -10 6683.54 546.810   2
   1  -6 -10 7051.13 448.149  22
   1   6 -10 7466.17 756.569  20
   1   6  -9 9087.11 761.167  20
   1  -6  -9 7830.90 441.028  22
   1  -6  -9 8549.12 613.827   2
   1  -6  -8 32752.6 825.058  22
   1  -6  -8 32409.8 1161.03   2
   1   6  -8 31970.7 1288.75  20
   1  -6  -7 6326.34 522.122   2
   1   6  -7 5396.01 516.071  20
   1   6  -6 3084.70 386.820  20
  -1  -6   6 3430.88 276.253  10
  -1  -6   6 3142.19 307.197   1
   1  -6  -6 3316.20 383.930   2
  -1  -6   5 42794.0 1145.27   1
  -1  -6   5 42388.9 919.312  10
   1   6  -5 41795.1 1293.13  20
   1  -6  -5 40950.7 1276.07   2
  -1  -6   4 25829.0 726.663  10
   1  -6  -4 26159.1 1014.72   2
  -1  -6   4 28406.0 994.842   2
  -1  -6   4 27802.5 940.912   1
   1   6  -4 27183.5 1009.66  20
  -1  -6   3 33859.8 1057.54   1
   1   6  -3 34724.5 1109.30  20
  -1  -6   3 33586.0 835.579  10
  -1  -6   3 34196.3 1100.64   2
   1  -6  -2 60.8775 88.9323  11
  -1  -6   2 187.929 110.834  10
  -1  -6   2 289.209 152.531   1
  -1  -6   2 174.285 131.326   2
  -1  -6   2 268.333 144.121   3
  -1  -6   1 25404.4 894.633   3
  -1  -6   1 26991.6 978.798   1
  -1  -6   1 26261.3 760.241  12
   1  -6  -1 26459.5 739.358  11
  -1  -6   1 25692.9 747.102  10
  -1  -6   1 27035.3 1001.60   2
  -1  -6   0 2800.18 267.633  10
  -1  -6   0 2433.43 329.482   2
  -1  -6   0 2832.06 341.889   1
   1  -6   0 2961.33 263.899  12
  -1  -6   0 2578.83 313.306   3
  -1  -6   0 2734.19 254.318  12
   1  -6   0 2751.34 250.047  11
  -1  -6  -1 23954.0 895.560   3
  -1  -6  -1 24870.2 990.200   2
  -1  -6  -1 23790.1 943.660   1
   1  -6   1 24472.6 713.613  11
  -1  -6  -1 24346.6 750.151  10
  -1  -6  -1 24098.0 711.320  11
   1  -6   1 24746.2 705.613  12
  -1  -6  -1 23712.5 726.419  12
  -1  -6  -2 14344.2 708.288   3
   1  -6   2 15177.7 552.932  12
   1   6   2 15285.0 533.929  21
  -1  -6  -2 15140.1 566.356  11
  -1  -6  -2 15400.4 775.638   1
  -1  -6  -2 14918.7 776.467   2
  -1  -6  -2 14753.1 600.252  10
   1  -6   2 15120.8 559.376  11
  -1  -6  -2 15491.0 593.367  12
  -1  -6  -3 16448.4 594.793  11
   1  -6   3 17656.4 601.042  12
  -1  -6  -3 15804.2 626.360  10
  -1  -6  -3 15538.4 792.252   1
  -1  -6  -3 15367.3 741.868   3
   1  -6   3 16870.3 627.100  11
   1  -6   3 15855.0 739.397   2
  -1  -6  -3 16451.0 623.197  12
  -1  -6  -3 16274.1 826.413   2
  -1  -6  -4 2454.46 267.937  10
   1  -6   4 2258.30 290.237   2
   1  -6   4 2537.76 249.586  11
   1  -6   4 2564.30 235.726  12
  -1  -6  -4 2726.13 369.039   2
  -1  -6  -4 2794.68 342.145   1
  -1  -6  -4 2566.08 257.139  11
  -1  -6  -4 2383.25 260.590  12
  -1  -6  -5 3895.38 431.350   2
   1  -6   5 4092.36 290.029  12
   1  -6   5 3728.39 367.118   2
   1  -6   5 4158.97 307.045  11
  -1  -6  -5 3965.70 311.703  11
  -1  -6  -5 4159.97 348.902  10
  -1  -6  -5 4128.72 335.988  12
  -1  -6  -5 3980.66 421.848   1
  -1  -6  -6 1432.39 271.031   1
   1  -6   6 1738.81 254.375   2
  -1  -6  -6 1639.72 226.155  10
  -1  -6  -6 1760.01 312.095   2
  -1  -6  -6 1885.33 240.703  12
   1  -6   6 1956.30 211.419  11
  -1  -6  -6 1814.13 222.585  11
  -1   6  -7 213.034 147.272  20
   1  -6   7 338.032 152.727   2
  -1  -6  -7 182.820 98.7476  22
  -1  -6  -7 330.866 131.657  12
   1  -6   7 53.5092 90.8629  11
  -1  -6  -7 63.3535 166.962   1
  -1  -6  -7 196.646 129.595  10
  -1  -6  -8 5657.83 354.205  22
  -1  -6  -8 5810.82 502.257   1
  -1   6  -8 6054.68 543.642  20
  -1  -6  -8 5557.83 403.906  12
  -1  -6  -8 4851.17 376.502  10
  -1  -6  -9-129.364 179.675   1
  -1  -6  -9 70.3433 118.334  12
  -1  -6  -9 25.5363 97.9092  22
  -1  -6  -9-2.82717 132.594  10
  -1   6  -9-78.4099 162.456  20
  -1  -6 -10 2736.43 296.048  12
  -1  -6 -10 2629.28 358.952   1
  -1   6 -10 2620.55 403.934  20
  -1  -6 -10 2705.68 291.684  22
  -1   6 -11 1525.90 366.714  20
  -1  -6 -11 1442.30 229.171  22
  -1   6 -12 390.860 270.206  20
  -1  -6 -12 193.963 151.184  22
  -1  -6 -13 1739.98 276.165  22
  -1   6 -13 1676.14 430.723  20
  -1  -6 -14 476.851 171.454  22
  -1  -6 -14 639.799 192.537  37
  -1   6 -14 177.455 409.243  20
  -1  -6 -15 4419.57 429.350  26
   1  -6  15 3849.79 385.637  27
  -1  -6 -15 3937.39 426.532  22
  -1  -6 -15 3612.26 410.107  37
  -1  -6 -16 528.455 171.951  26
  -1  -6 -16 810.054 238.140  37
  -1  -6 -16 1112.30 267.278  22
  -1  -6 -17 1339.26 272.747  26
  -1  -6 -17 1503.86 312.360  37
  -1  -6 -17 1438.68 284.136  22
  -1  -6 -18 660.685 233.731  37
  -1  -6 -18 930.469 293.183  26
  -1  -6 -18 440.000 198.006  22
  -1  -6 -19 1882.62 336.592  22
  -1  -6 -19 1624.63 333.848  37
  -1  -6 -19 2080.94 339.343  26
  -1  -6 -20-191.072 177.898  22
  -1  -6 -20 249.281 158.042  26
  -1  -6 -21 729.956 220.163  26
  -1  -6 -22 1688.97 279.759  26
  -1  -6 -23 361.394 186.217  26
  -1  -6 -24 127.105 164.242  34
  -1  -6 -24-140.721 160.893  26
   1   6  25 690.796 144.116  32
  -1  -6 -25 982.189 199.297  26
   1  -6  26 97.6210 98.1458  31
  -1  -7  26 210.183 95.9712  31
  -1  -7  25 124.889 90.5940  31
   1  -7 -25-122.892 129.837  34
   1  -7 -24 268.476 162.402  34
  -1  -7  24-4.08221 101.509  31
   1  -7 -23 79.0968 158.688  34
   1  -7 -22-339.681 231.345  34
  -1  -7  21 642.453 171.703  27
   1  -7 -21 792.827 252.779  34
   1  -7 -21 768.042 239.641  26
   1  -7 -20 385.847 206.514  34
   1  -7 -20 58.3395 167.708  26
  -1  -7  20 279.365 152.166  27
   1  -7 -19-165.997 193.793  22
  -1  -7  19 363.321 180.134  27
   1  -7 -19 171.613 190.678  26
   1  -7 -19 261.875 231.326  34
   1  -7 -18 113.596 193.762  34
   1  -7 -18-84.0254 173.169  22
   1  -7 -18 524.955 225.750  26
  -1  -7  18 78.0555 170.126  27
   1  -7 -17 2230.53 350.752  22
   1  -7 -17 2041.70 315.744  26
  -1  -7  17 2173.93 329.636  27
   1  -7 -17 2297.55 378.452  34
  -1  -7  16 25.1116 195.759  27
   1  -7 -16-47.2067 176.989  26
   1  -7 -16 199.583 162.349  22
  -1  -7  15 174.794 212.598  27
   1  -7 -15 395.388 177.173  22
   1  -7 -15 94.1022 177.648  26
   1  -7 -14 260.609 152.847  26
   1  -7 -14 516.966 193.043  22
  -1  -7  14 565.626 249.937  27
   1  -7 -13 1561.11 260.803  22
  -1  -7  13 1579.72 316.518  27
   1  -7 -13 1534.12 268.343  12
   1   7 -12-38.4061 416.451  20
   1  -7 -12-100.005 138.881  12
   1  -7 -11 2158.19 308.099  12
   1   7 -11 2320.44 550.181  20
   1  -7 -10 805.683 204.230  10
   1  -7 -10 579.944 199.308  12
   1   7 -10 443.685 298.220  20
   1  -7 -10 787.340 243.463   2
   1  -7  -9 1650.47 326.886   2
   1   7  -9 1460.19 374.866  20
   1  -7  -9 1149.68 238.237  12
   1   7  -8 309.426 237.275  20
   1  -7  -8 121.729 162.781   2
   1  -7  -8 112.460 123.544  12
   1   7  -7 5279.56 556.032  20
   1  -7  -7 5445.63 535.155   2
   1  -7  -6 6440.30 575.989   2
  -1  -7   6 6548.38 490.220   1
   1   7  -6 6576.91 593.901  20
  -1  -7   6 6670.54 422.518  10
  -1  -7   5 136.366 119.454  10
  -1  -7   5 282.686 154.487   1
   1  -7  -5 207.635 124.688  12
   1   7  -5 177.370 184.511  20
   1  -7  -5 173.447 148.096   2
  -1  -7   4 48272.7 1361.27   1
   1  -7  -4 44376.2 1148.71  12
  -1  -7   4 45579.5 1084.10  10
   1   7  -4 46099.0 1425.29  20
   1  -7  -4 45054.9 1479.00   2
   1   7  -3 13055.1 750.722  20
  -1  -7   3 12556.8 715.071   1
  -1  -7   3 11956.6 565.581  10
  -1  -7   3 13235.8 773.343   2
   1  -7  -3 12221.4 598.230  12
   1  -7  -3 12068.7 766.177   2
  -1  -7   2 14615.2 785.594   1
  -1  -7   2 15859.7 849.138   2
   1  -7  -2 15177.3 636.563  11
   1  -7  -2 15100.2 648.446  12
  -1  -7   2 15482.2 647.898  10
   1  -7  -2 14713.1 830.419   2
  -1  -7   1 56733.7 1619.34   2
  -1  -7   1 51932.0 1180.17  11
   1  -7  -1 54992.5 1577.96   2
  -1  -7   1 54661.2 1531.80   1
  -1  -7   1 54575.5 1216.85  10
   1  -7  -1 51854.6 1166.27  12
   1  -7  -1 51551.0 1152.75  11
  -1  -7   0 1054.05 194.981  11
   1  -7   0 983.050 186.080  11
  -1  -7   0 958.135 183.729  12
  -1  -7   0 1118.35 202.332  10
  -1  -7   0 1240.04 282.611   2
  -1  -7   0 1070.74 236.150   1
   1  -7   0 978.001 186.363  12
   1  -7   0 1080.59 254.601   2
  -1  -7  -1 41144.6 1064.61  12
   1  -7   1 42351.7 1024.35  12
  -1  -7  -1 41617.3 1048.50  11
   1  -7   1 42116.7 1038.42  11
   1  -7   1 42048.7 1348.60   2
  -1  -7  -1 42317.2 1393.85   1
  -1  -7  -1 42598.1 1105.14  10
  -1  -7  -1 43443.6 1442.47   2
   1  -7   2 19042.8 707.271  11
   1  -7   2 18692.9 901.608   2
  -1  -7  -2 18866.8 712.354  11
  -1  -7  -2 20654.7 1015.33   2
  -1  -7  -2 18529.7 741.004  10
  -1  -7  -2 19387.3 953.691   1
  -1  -7  -2 18834.7 730.965  12
   1  -7   2 18846.6 685.701  12
   1  -7   3 279.042 122.149  11
  -1  -7  -3 481.150 165.661  11
   1  -7   3 459.955 138.614  12
  -1  -7  -3 594.655 220.247   1
  -1  -7  -3 530.343 155.834  12
  -1  -7  -3 561.914 214.462   2
   1  -7   3 407.490 193.834   2
  -1  -7  -3 565.242 179.736  10
  -1  -7  -4 24804.7 882.111  10
   1  -7   4 25449.4 1029.63   2
  -1  -7  -4 25323.7 824.605  11
   1  -7   4 25254.7 806.333  11
  -1  -7  -4 26051.3 1163.06   2
   1  -7   4 26217.6 790.157  12
  -1  -7  -4 25047.9 865.484  12
  -1  -7  -4 25434.5 1111.45   1
  -1  -7  -5 3193.00 337.720  10
   1  -7   5 3119.77 372.487   2
  -1  -7  -5 3302.40 339.203  12
  -1  -7  -5 3628.82 447.399   1
   1  -7   5 3163.59 304.718  11
  -1  -7  -5 3075.26 432.648   2
  -1  -7  -5 3281.03 313.971  11
  -1  -7  -6 16353.0 726.086  10
   1  -7   6 17763.7 847.017   2
  -1  -7  -6 17466.5 926.607   1
  -1   7  -6 18455.0 962.043  20
  -1  -7  -6 16718.3 729.092  12
   1  -7   6 17160.6 659.772  11
  -1  -7  -6 18072.2 705.191  11
   1  -7   7 41551.3 1005.09  11
  -1  -7  -7 40326.3 1138.78  12
  -1  -7  -7 42266.1 1439.85   1
  -1   7  -7 41683.4 1448.16  20
  -1  -7  -7 39433.2 1124.93  10
  -1  -7  -8 232.858 156.298  10
  -1   7  -8 366.673 196.445  20
  -1  -7  -8 648.595 255.389   1
  -1  -7  -8 261.468 160.234  12
  -1   7  -9 5557.86 577.157  20
  -1  -7  -9 4823.12 422.625  12
  -1  -7  -9 5071.91 527.277   1
  -1  -7  -9 4832.61 417.899  10
  -1  -7 -10 165.833 146.049  10
  -1  -7 -10 606.212 200.493  12
  -1   7 -10 292.508 225.799  20
  -1   7 -11 729.746 289.385  20
  -1  -7 -11 647.334 187.452  12
  -1  -7 -12 284.661 156.727  22
  -1   7 -12 265.233 281.843  20
   1  -7  13 3063.07 330.537  25
  -1  -7 -13 3116.48 348.530  22
   1  -7  13 3267.62 363.937  27
  -1  -7 -13 3220.28 375.779  37
  -1  -7 -14-290.963 205.073  26
  -1  -7 -14-317.243 237.240  37
   1  -7  14-162.710 200.494  27
  -1  -7 -14 131.655 126.963  22
  -1  -7 -15 4873.61 481.985  37
  -1  -7 -15 4625.53 429.795  26
  -1  -7 -15 4705.62 463.605  22
   1  -7  15 4884.21 443.207  27
  -1  -7 -16 1144.07 266.835  22
  -1  -7 -16 1099.79 250.208  26
   1  -7  16 1145.25 249.602  27
  -1  -7 -16 822.181 236.504  37
  -1  -7 -17 552.996 212.861  26
   1  -7  17 643.041 207.026  27
  -1  -7 -17 392.285 212.017  37
  -1  -7 -17 745.492 221.349  22
  -1  -7 -18 164.501 178.854  22
  -1  -7 -18-255.808 213.237  26
  -1  -7 -18 38.5032 176.311  37
  -1  -7 -19-247.187 186.555  22
  -1  -7 -19 181.611 155.392  26
  -1  -7 -20 142.377 156.422  26
  -1  -7 -21-261.407 200.528  34
  -1  -7 -21 63.0853 164.262  26
  -1  -7 -22 484.810 219.850  34
  -1  -7 -22 225.480 149.971  26
  -1  -7 -23 1670.50 254.077  26
  -1  -7 -23 963.916 243.588  34
  -1  -7 -24 328.193 179.525  34
   1  -7  25 10.0561 96.7986  31
  -1  -7 -25-278.061 151.191  34
  -1  -8  24-31.3910 99.2002  31
   1  -8 -24-137.531 130.030  34
  -1  -8  23 177.707 109.143  31
   1  -8 -23-29.6758 140.862  34
   1  -8 -22 52.8262 156.581  34
  -1  -8  22 155.024 116.925  27
  -1  -8  22 25.0261 116.579  31
  -1  -8  21-233.654 137.022  27
   1  -8 -21 174.306 177.374  34
   1  -8 -20 95.3908 176.082  34
  -1  -8  20 35.9162 144.169  27
   1  -8 -19 3013.53 414.927  34
  -1  -8  19 2727.29 346.877  27
   1  -8 -19 2596.64 330.503  26
   1  -8 -18 666.178 222.456  26
   1  -8 -18 394.448 232.192  34
  -1  -8  18 523.706 216.450  27
  -1  -8  17 893.825 271.464  27
   1  -8 -17 378.231 230.183  34
   1  -8 -17 573.952 203.929  26
   1  -8 -16-143.685 141.350  26
   1  -8 -16-15.2838 209.534  34
  -1  -8  16 164.236 190.982  27
   1  -8 -15-9.35920 212.780  34
  -1  -8  15 7.84034 203.452  27
   1  -8 -14 5746.81 568.632  34
  -1  -8  14 5477.64 514.299  27
   1  -8 -13 5995.44 572.934  34
   1  -8 -13 5436.63 500.235  12
  -1  -8  13 5241.39 511.438  27
   1  -8 -12 804.132 225.034  12
   1  -8 -12 1267.70 329.539  34
  -1  -8  12 1402.47 323.006  27
   1  -8 -11 988.555 287.210  34
   1  -8 -11 1265.03 273.040  12
   1  -8 -10 1172.73 258.434  10
   1  -8 -10 1511.31 339.218   2
   1   8 -10 666.706 341.877  20
   1  -8 -10 1131.85 263.165  12
   1  -8  -9 565.748 198.371  12
   1   8  -9 570.920 262.341  20
   1  -8  -9 573.908 231.806   2
   1  -8  -9 736.539 213.927  10
  -1  -8   9 764.089 181.588  11
   1  -8  -8 4562.15 440.185  12
  -1  -8   8 4530.01 412.476  11
   1   8  -8 4880.01 603.161  20
   1  -8  -8 4492.22 547.648   2
   1  -8  -8 4347.68 428.396  10
   1   8  -7 501.035 235.257  20
  -1  -8   7 565.330 192.156  11
   1  -8  -7 654.465 253.726   2
   1  -8  -7 690.564 192.380  12
  -1  -8   6 215.202 139.580  11
  -1  -8   6 218.566 155.813  10
   1  -8  -6 106.722 139.945  12
   1   8  -6-225.148 252.092  20
   1  -8  -6 351.222 204.623   2
  -1  -8   5-89.7734 186.477   1
   1   8  -5 99.5230 179.530  20
   1  -8  -5 105.113 133.821  12
   1  -8  -5 23.6556 171.392   2
  -1  -8   5-17.2992 141.810  11
  -1  -8   5-43.0888 143.125  10
   1  -8  -4 51.9259 180.849   2
   1  -8  -4 118.125 128.639  12
   1   8  -4-34.4878 181.013  20
  -1  -8   4 409.654 224.979   1
  -1  -8   4 287.043 169.592  10
  -1  -8   4 67.9285 119.779  11
  -1  -8   3 269.850 147.068  10
   1  -8  -3 456.261 225.775   2
   1  -8  -3 297.221 153.441  12
   1   8  -3 288.580 159.961  20
  -1  -8   3 210.495 134.128  11
  -1  -8   3 267.740 195.362   1
  -1  -8   2 4302.96 470.097   1
  -1  -8   2 3718.40 372.159  10
   1  -8  -2 3833.61 375.751  12
   1  -8  -2 3860.01 505.070   2
   1   8  -2 3843.79 439.565  20
  -1  -8   2 3796.16 377.026  11
  -1  -8   1 4185.31 386.247  11
   1  -8  -1 4415.46 504.620   2
  -1  -8   1 4384.10 399.832  10
  -1  -8   1 5089.64 507.352   1
   1  -8  -1 4097.46 371.366  12
  -1  -8   0 8785.74 722.054   2
   1  -8   0 8648.17 520.507  12
   1  -8   0 8556.55 528.376  11
  -1  -8   0 9731.41 728.285   1
   1  -8   0 9254.35 717.336   2
  -1  -8   0 8877.41 565.157  10
  -1  -8   0 9084.52 551.421  11
  -1  -8  -1 13904.5 711.198  10
   1  -8   1 13911.8 651.869  12
  -1  -8  -1 13673.8 673.044  11
  -1  -8  -1 14769.4 938.355   2
   1  -8   1 14628.4 690.698  11
   1  -8   1 14637.3 894.830   2
  -1  -8  -1 13964.7 877.533   1
  -1  -8  -1 14134.1 692.982  12
  -1  -8  -2 28564.4 1302.21   2
  -1  -8  -2 25540.9 936.765  12
   1  -8   2 25852.4 870.421  12
  -1  -8  -2 26100.5 1201.67   1
  -1  -8  -2 26070.1 917.463  11
   1  -8   2 25415.7 900.913  11
   1  -8   2 26799.3 1183.98   2
  -1  -8  -2 25094.0 952.539  10
  -1  -8  -3 12421.8 847.403   1
   1  -8   3 11890.5 623.241  11
  -1  -8  -3 11355.6 654.491  10
  -1  -8  -3 12089.9 663.295  12
  -1  -8  -3 12051.6 636.963  11
   1  -8   3 12376.4 810.025   2
   1  -8   3 12602.9 610.802  12
  -1  -8  -4 2610.85 316.635  11
   1  -8   4 2813.14 318.668  11
  -1  -8  -4 2366.47 321.833  10
  -1  -8  -4 2336.43 315.028  12
  -1  -8  -4 2953.99 435.689   1
   1  -8   4 2517.34 372.544   2
   1  -8   5 8931.55 672.174   2
  -1  -8  -5 8002.54 521.632  11
  -1  -8  -5 7837.77 555.535  10
   1  -8   5 8573.07 524.981  11
  -1  -8  -5 9678.79 756.232   1
  -1  -8  -5 8287.72 563.150  12
  -1  -8  -6 125.706 138.047  12
   1  -8   6 200.405 189.089   2
   1  -8   6-11.5746 125.616  10
  -1   8  -6-12.5727 205.410  20
   1  -8   6 52.4358 119.487  11
  -1  -8  -6 196.599 186.687   1
  -1  -8  -6 73.2256 175.833  10
  -1  -8  -7 1006.11 298.847   1
  -1   8  -7 893.618 285.845  20
  -1  -8  -7 1198.37 249.572  12
  -1  -8  -7 766.991 231.486  10
   1  -8   7 751.089 180.100  11
  -1  -8  -8 421.548 212.628   1
  -1  -8  -8 336.638 176.976  10
  -1  -8  -8 257.832 163.968  12
  -1   8  -8 390.798 253.296  20
  -1   8  -9 3173.90 486.403  20
  -1  -8  -9 3157.65 380.243  10
  -1  -8  -9 3347.90 383.843  12
  -1  -8 -10 190.740 185.232  10
  -1  -8 -10 154.211 171.579  12
  -1   8 -10 224.512 252.135  20
   1  -8  11 2649.15 372.197  27
   1  -8  11 2362.77 309.889  25
  -1  -8 -11 1570.27 247.895  37
  -1  -8 -11 2188.79 326.782  12
   1  -8  12 1716.79 277.642  25
   1  -8  12 1428.97 298.878  27
  -1  -8 -12 860.437 213.679  37
   1  -8  13 1156.55 226.279  25
  -1  -8 -13 1015.77 250.496  37
   1  -8  13 1418.44 293.822  27
   1  -8  14 3784.55 380.270  25
  -1  -8 -14 3724.74 417.042  37
   1  -8  14 3845.90 408.863  27
   1  -8  15 43.2935 172.471  27
  -1  -8 -15-63.2915 164.315  37
   1  -8  16 1229.34 260.345  27
  -1  -8 -17 92.0215 144.312  26
   1  -8  17 266.858 172.415  27
   1  -8  18 112.282 161.764  27
  -1  -8 -18 214.416 224.249  34
  -1  -8 -18 165.095 158.528  26
  -1  -8 -19 369.530 173.036  26
  -1  -8 -19-19.0765 183.404  34
  -1  -8 -20 262.983 157.468  26
  -1  -8 -20-157.140 205.241  34
  -1  -8 -21-128.121 171.666  34
  -1  -8 -21-9.24725 128.502  26
  -1  -8 -22-75.5140 148.269  34
  -1  -8 -23 190.945 149.587  34
  -1  -8 -24 113.565 120.806  34
   1  -8  24 114.227 91.0728  31
   1  -9 -23 167.181 150.166  34
  -1  -9  23 376.747 112.319  31
  -1  -9  22 184.112 105.425  31
   1  -9 -22-163.998 149.587  34
  -1  -9  21-151.524 129.824  27
   1  -9 -21 222.097 189.110  34
  -1  -9  21 40.3954 97.3347  31
   1  -9 -20 370.538 205.566  34
  -1  -9  20 255.519 154.194  27
  -1  -9  20 396.739 134.885  31
  -1  -9  19-134.670 137.856  31
  -1  -9  19-21.7753 176.202  27
   1  -9 -19 262.511 197.146  34
   1  -9 -18 165.628 195.585  34
  -1  -9  18 263.017 195.448  27
  -1  -9  17 1117.90 276.783  27
   1  -9 -17 927.752 297.808  34
  -1  -9  16 142.991 188.112  27
   1  -9 -16 2.19216 208.253  34
   1  -9 -15 9.59543 242.342  34
  -1  -9  15 264.760 212.032  27
   1  -9 -14-30.9060 218.880  34
  -1  -9  14 506.260 258.668  27
   1  -9 -13 101.950 171.124  12
  -1  -9  13 190.496 225.999  27
   1  -9 -13-17.9062 223.591  34
  -1  -9  13 21.8394 140.368  25
  -1  -9  12 2546.53 388.784  27
   1  -9 -12 2291.39 369.690  12
   1  -9 -12 1870.78 365.312  34
  -1  -9  12 3067.73 350.652  25
  -1  -9  11 1640.77 282.797  25
   1  -9 -11 1319.67 281.904  10
   1  -9 -11 1358.65 289.793  12
  -1  -9  11 1442.42 330.687  27
   1  -9 -11 825.722 263.435  34
   1  -9 -10 5045.65 513.355  10
   1  -9 -10 4981.61 509.467  12
  -1  -9  10 5440.02 523.981  27
   1  -9 -10 5742.59 542.614  34
  -1  -9  10 5634.74 476.296  25
   1  -9  -9 4847.85 494.798  34
   1  -9  -9 3895.15 447.877  10
  -1  -9   9 4085.69 452.600  27
  -1  -9   9 4378.03 420.359  25
   1  -9  -9 4106.72 467.093  12
  -1  -9   9 3897.94 403.735  11
   1  -9  -8 873.014 290.166  34
   1  -9  -8 621.181 232.609  12
  -1  -9   8 1169.03 264.965  25
  -1  -9   8 942.042 288.239  27
   1  -9  -8 803.641 237.293  10
  -1  -9   8 994.240 247.285  11
   1  -9  -7 2714.33 381.341  10
   1   9  -7 2508.78 480.208  20
   1  -9  -7 2538.76 373.629  12
   1  -9  -7 2784.00 485.540   2
  -1  -9   7 2207.09 319.401  11
   1  -9  -6 1665.94 399.666   2
   1  -9  -6 1715.19 308.153  12
   1   9  -6 2289.97 439.988  20
  -1  -9   6 1974.24 300.786  11
  -1  -9   6 2076.94 307.142  10
   1  -9  -6 2097.65 330.566  10
   1  -9  -5 23747.1 1025.15  10
  -1  -9   5 25019.2 994.048  11
  -1  -9   5 26134.0 986.980  10
   1  -9  -5 23681.6 1002.37  12
   1  -9  -5 26856.9 1389.77   2
   1   9  -5 26434.7 1307.91  20
   1  -9  -4 7178.42 727.843   2
   1   9  -4 7359.22 684.501  20
  -1  -9   4 6995.12 552.486  11
   1  -9  -4 6893.53 553.270  12
  -1  -9   4 7484.46 552.219  10
  -1  -9   3 1244.68 291.103   1
   1  -9  -3 1528.21 379.509   2
   1   9  -3 1721.34 349.922  20
  -1  -9   3 1834.65 304.951  11
   1  -9  -3 1364.30 257.249  12
  -1  -9   3 1444.54 272.841  10
   1  -9  -2 11682.5 683.194  12
   1   9  -2 11856.0 819.431  20
  -1  -9   2 12486.4 870.232   1
   1  -9  -2 12340.7 927.520   2
  -1  -9   2 11266.9 674.636  10
  -1  -9   2 11517.9 687.453  11
   1   9  -1-218.794 227.942  20
   1  -9  -1-64.5302 149.580  12
  -1  -9   1 129.870 191.678   1
   1  -9  -1 228.035 219.772   2
  -1  -9   1-44.3153 138.828  11
  -1  -9   1 52.8254 165.271  10
   1  -9   0 119.826 124.471  12
   1   9   0 21.2403 151.556  20
  -1  -9   0 283.249 185.694  11
  -1  -9   0-11.6247 215.129   1
  -1  -9   0 548.800 217.614  10
   1  -9   0 201.466 188.521   2
   1  -9   1 1540.55 263.226  12
  -1  -9  -1 1615.34 265.986  11
   1  -9   1 1555.46 348.776   2
  -1  -9  -1 1927.28 376.915   1
  -1  -9  -1 1779.61 314.364  10
  -1  -9  -2 2878.95 371.405  10
   1  -9   2 3233.63 355.012  12
  -1  -9  -2 3803.81 529.987   1
   1  -9   2 3972.34 522.490   2
  -1  -9  -2 3125.21 373.736  11
   1  -9   3 6819.20 512.200  10
   1  -9   3 7250.93 680.194   2
  -1  -9  -3 7328.12 546.296  11
  -1  -9  -3 6647.16 554.666  10
   1  -9   3 7383.57 542.774  11
  -1  -9  -3 6815.04 679.419   1
  -1  -9  -4 969.456 302.144   1
   1  -9   4 857.991 230.639  11
  -1   9  -4 935.147 270.202  20
   1  -9   4 747.400 216.709  10
  -1  -9  -4 763.711 223.852  11
   1  -9   4 680.695 258.111   2
  -1  -9  -4 627.223 220.586  10
   1  -9   5 428.867 177.952  10
   1  -9   5 463.330 194.192  11
  -1  -9  -5 315.984 225.825   1
   1  -9   5 450.388 188.663   2
  -1  -9  -5 483.725 228.772  10
  -1  -9  -5 340.756 180.489  12
  -1   9  -5 80.5843 206.185  20
  -1   9  -6-363.887 284.266  20
   1  -9   6 167.387 147.174  10
  -1  -9  -6 55.9146 160.583  10
  -1  -9  -6-25.8956 185.584   1
  -1  -9  -6-103.073 164.671  12
   1  -9   6 49.8127 155.176  11
   1  -9   7 5401.15 467.340  25
  -1  -9  -7 4500.33 477.681  10
   1  -9   7 5739.29 476.931  27
  -1   9  -7 5345.02 635.337  20
  -1  -9  -7 4654.91 481.809  12
  -1  -9  -8 12026.6 692.117  34
   1  -9   8 11384.1 662.152  25
  -1  -9  -8 10818.7 708.200  12
  -1  -9  -8 10931.0 708.658  10
   1  -9   8 11090.4 657.909  27
   1  -9   9 9738.62 606.257  27
  -1  -9  -9 8514.71 629.198  10
  -1  -9  -9 9241.74 643.673  34
   1  -9   9 9600.48 613.835  25
  -1  -9 -10 11631.9 719.844  10
  -1  -9 -10 12415.0 771.095  34
   1  -9  10 12690.3 709.845  25
   1  -9  10 12591.2 717.504  27
   1  -9  11 468.601 215.168  25
   1  -9  11 293.352 205.893  27
  -1  -9 -11 575.308 268.511  34
  -1  -9 -12-225.508 207.945  34
   1  -9  12-62.1769 172.250  25
   1  -9  12 36.8778 207.516  27
   1  -9  13 4673.54 433.878  25
   1  -9  13 5095.64 477.564  27
   1  -9  14 934.882 211.883  25
   1  -9  14 792.827 248.530  27
  -1  -9 -14 551.220 271.376  34
   1  -9  15 1744.96 312.908  27
   1  -9  15 1363.44 253.828  25
  -1  -9 -15 1824.09 360.010  34
  -1  -9 -16 593.732 244.781  34
   1  -9  16 617.591 239.668  27
   1  -9  17 1487.98 291.791  27
  -1  -9 -17 1350.74 299.778  34
   1  -9  18 938.591 218.168  27
  -1  -9 -18 308.855 205.440  34
  -1  -9 -19 419.973 205.016  34
   1  -9  19 706.612 191.225  27
  -1  -9 -20 153.874 183.914  34
  -1  -9 -21-9.23036 147.608  34
   1  -9  22 313.423 121.359  31
  -1  -9 -22-16.8138 137.941  34
  -1  -9 -23-203.722 148.137  34
   1 -10 -21 152.164 153.036  34
  -1 -10  21 61.7645 100.382  27
   1 -10 -20 1080.24 250.992  34
  -1 -10  20 1356.57 209.898  27
   1 -10 -19 513.956 213.453  34
  -1 -10  19 801.303 195.089  27
   1 -10 -18 132.721 182.633  34
  -1 -10  18 308.058 167.491  27
  -1 -10  17 913.862 241.927  27
   1 -10 -17 876.367 277.502  34
  -1 -10  16-50.0637 179.628  27
   1 -10 -16 108.750 196.990  34
   1 -10 -15 36.1196 209.163  34
  -1 -10  15-155.473 220.829  27
   1 -10 -14 553.968 263.618  34
  -1 -10  14 263.858 199.873  27
   1 -10 -13-78.8209 228.125  34
  -1 -10  13 45.5263 144.480  25
   1 -10 -13 140.891 163.023  12
  -1 -10  13 59.9741 200.186  27
  -1 -10  12 1102.62 265.437  25
   1 -10 -12 1178.04 330.338  34
  -1 -10  12 1504.34 319.220  27
   1 -10 -12 1418.10 314.760  12
  -1 -10  11 388.598 206.987  25
   1 -10 -11-290.294 221.532  10
   1 -10 -11 306.711 199.032  12
  -1 -10  11 164.138 238.829  27
   1 -10 -11 239.313 211.244  34
   1 -10 -10 1790.27 357.958  34
   1 -10 -10 1871.32 344.987  10
   1 -10 -10 2221.56 368.875  12
  -1 -10  10 2154.89 359.870  27
  -1 -10  10 1661.96 309.624  25
  -1 -10   9 10221.8 701.346  27
   1 -10  -9 10016.3 744.752  12
   1 -10  -9 10764.5 745.884  34
   1 -10  -9 10726.5 750.285  10
  -1 -10   9 10253.9 665.238  25
   1 -10  -8 401.386 237.148  34
  -1 -10   8-31.8882 227.212  27
   1 -10  -8 117.169 245.637  10
   1 -10  -8 214.363 197.546  12
  -1 -10   8 379.023 232.687  25
  -1 -10   8-125.451 186.371  11
   1 -10  -7 2665.05 406.712  10
   1 -10  -7 2425.52 378.198  12
  -1 -10   7 2545.92 366.520  25
   1 -10  -7 2178.27 339.472  34
  -1 -10   7 3368.41 403.372  27
  -1 -10   7 2650.60 371.349  11
  -1 -10   6 232.981 195.057  25
   1 -10  -6 5.62536 179.266  12
   1 -10  -6-82.8038 232.181  34
   1 -10  -6-167.501 222.961  27
  -1 -10   6-102.247 207.838  27
  -1 -10   6 205.259 164.682  11
   1 -10  -6 51.6727 184.026  10
  -1 -10   6 51.0917 181.708  10
   1 -10  -5 2648.96 363.450  34
  -1 -10   5 3036.90 373.167  25
   1 -10  -5 2442.27 366.605  12
  -1 -10   5 2829.15 363.271  27
  -1 -10   5 2651.60 379.459  10
   1 -10  -5 2479.39 406.604  10
   1 -10  -5 2336.12 340.694  27
  -1 -10   5 2511.49 385.301  11
   1 -10  -4 3057.78 414.888  12
  -1 -10   4 3091.70 395.832  10
   1 -10  -4 2962.70 417.783  10
  -1 -10   4 3418.13 412.228  25
  -1 -10   4 2623.18 364.674  27
   1 -10  -4 2703.18 346.528  27
  -1 -10   4 2940.69 400.003  11
   1 -10  -3 11667.4 741.523  12
   1 -10  -3 12220.9 677.943  27
  -1 -10   3 11977.6 754.565  11
   1 -10  -3 11839.1 776.849  10
  -1 -10   3 11734.0 738.175  10
  -1 -10   3 13394.5 695.370  27
  -1 -10   3 11317.1 697.743  25
  -1 -10   2 127.539 169.583  11
  -1 -10   2 53.5314 166.363  25
   1 -10  -2 129.925 186.015  10
   1 -10  -2 42.6726 163.899  12
   1  10  -2 55.8518 291.221  20
  -1 -10   2-66.6227 201.432  27
   1 -10  -2 670.013 240.370  27
  -1 -10   2 108.705 173.347  10
  -1 -10   1 2.53844 152.913  11
   1 -10  -1 132.142 172.376  12
   1 -10  -1 54.7592 168.602  10
   1 -10  -1-233.187 199.192  25
  -1 -10   1-41.8757 188.843  10
   1 -10  -1-220.750 210.001  27
   1 -10   0 2706.02 363.216  12
   1 -10   0 2510.23 381.500  10
  -1 -10   0 2468.13 363.140  11
   1 -10   0 3130.18 363.651  27
  -1 -10   0 2505.29 390.119  10
   1 -10   0 3224.45 361.995  25
  -1 -10  -1 9261.81 681.805  10
   1 -10   1 9220.73 662.195  10
  -1 -10  -1 8981.20 647.526  11
   1 -10   1 9219.18 582.039  27
   1 -10   1 9282.53 593.120  25
   1 -10   2 137.746 176.298  27
   1 -10   2 209.394 170.673  10
  -1 -10  -2 126.908 171.852  11
   1 -10   2-145.767 185.274  25
  -1 -10  -2-4.25772 192.197  10
   1 -10   3 1084.80 252.252  27
  -1 -10  -3 877.259 290.493  10
   1 -10   3 785.795 248.567  10
   1 -10   3 575.580 212.571  25
   1 -10   4 1443.43 281.042  25
   1 -10   4 1745.21 309.549  27
   1 -10   4 1263.83 264.862  10
  -1 -10  -4 1421.70 305.709  10
   1 -10   5 689.163 205.890  25
   1 -10   5 589.378 207.887  27
   1 -10   5 532.824 219.324  10
  -1 -10  -5 420.981 228.503  10
  -1 -10  -5 330.872 162.310  34
   1 -10   6-55.4462 172.064  25
   1 -10   6-154.681 201.633  27
  -1 -10  -6-58.1429 211.497  34
   1 -10   6 64.7476 175.875  10
  -1 -10  -6 17.4133 201.610  10
   1 -10   7 122.199 178.099  27
  -1 -10  -7 426.070 207.477  34
  -1 -10  -7 197.478 208.811  10
   1 -10   7 182.994 176.970  25
   1 -10   8 266.122 200.857  25
  -1 -10  -8 137.275 187.062  34
  -1 -10  -8 182.850 204.885  10
   1 -10   8 457.285 204.125  27
  -1 -10  -9 1933.24 355.935  34
   1 -10   9 2433.27 351.176  25
  -1 -10  -9 1807.66 353.876  10
   1 -10   9 2252.67 342.324  27
   1 -10  10 751.350 243.335  25
  -1 -10 -10 1343.95 325.021  34
   1 -10  10 1235.42 288.260  27
   1 -10  11 2544.83 366.178  27
   1 -10  11 2917.78 371.964  25
  -1 -10 -11 2803.70 421.548  34
   1 -10  12 2899.43 367.769  27
   1 -10  12 3161.26 390.144  25
  -1 -10 -12 3125.39 454.436  34
   1 -10  13 511.892 201.814  25
  -1 -10 -13 496.010 249.358  34
   1 -10  13 452.046 215.942  27
   1 -10  14 3114.58 362.466  25
   1 -10  14 2978.46 367.267  27
  -1 -10 -14 2317.56 411.327  34
   1 -10  15 3921.22 388.682  25
   1 -10  15 3623.01 387.934  27
  -1 -10 -15 3539.79 480.459  34
  -1 -10 -16-435.305 251.992  34
   1 -10  16 37.5350 188.780  27
  -1 -10 -17 420.285 234.651  34
   1 -10  17 635.535 203.909  27
  -1 -10 -18 379.097 212.636  34
   1 -10  18 251.435 150.647  27
   1 -10  19-12.4349 121.263  27
  -1 -10 -19 40.1827 161.985  34
  -1 -10 -20 154.871 169.469  34
  -1 -10 -21 107.339 144.453  34
  -1 -10 -22-36.8733 118.676  34
  -1 -11  20-131.218 117.807  27
  -1 -11  19 262.533 122.452  27
   1 -11 -18 461.327 203.959  34
  -1 -11  18 642.524 181.805  27
  -1 -11  17-132.485 172.173  27
   1 -11 -17-137.426 190.486  34
  -1 -11  16 382.538 175.394  27
   1 -11 -16 857.164 262.515  34
  -1 -11  15-107.695 188.168  27
   1 -11 -15 85.9752 212.553  34
   1 -11 -14 2432.32 409.298  34
  -1 -11  14 2443.03 356.729  27
  -1 -11  13 1551.62 295.950  27
   1 -11 -13 1522.90 347.679  34
  -1 -11  12 121.815 155.447  25
   1 -11 -12-32.6350 213.782  34
  -1 -11  12 157.430 215.804  27
  -1 -11  11 499.490 245.928  27
   1 -11 -11 108.863 218.006  34
  -1 -11  11 396.859 187.375  25
  -1 -11  10 662.182 256.006  27
  -1 -11  10 878.080 250.340  25
   1 -11 -10 671.475 264.228  12
   1 -11 -10 567.696 250.739  34
   1 -11 -10 528.627 219.399  10
  -1 -11   9 2321.50 359.621  27
  -1 -11   9 2317.17 355.312  25
   1 -11  -9 2420.47 398.572  34
   1 -11  -9 2268.93 393.961  12
   1 -11  -9 2109.71 383.681  10
  -1 -11   8 5953.68 548.103  11
   1 -11  -8 7005.92 637.827  10
   1 -11  -8 6886.52 598.327  34
  -1 -11   8 7266.57 579.099  27
  -1 -11   8 6439.23 554.524  25
   1 -11  -8 6763.76 624.237  12
  -1 -11   7-143.413 192.631  25
   1 -11  -7-40.5006 211.322  10
  -1 -11   7-188.988 205.972  27
   1 -11  -7-120.299 219.757  12
  -1 -11   7-105.366 192.189  11
   1 -11  -6 295.085 202.502  12
  -1 -11   6 128.023 214.265  27
   1 -11  -6-68.3648 226.719  27
  -1 -11   6 145.889 187.589  25
  -1 -11   6 376.442 228.723  11
   1 -11  -6 512.782 257.852  10
   1 -11  -5 8139.62 698.589  10
  -1 -11   5 7978.03 629.663  25
  -1 -11   5 8681.15 606.402  27
   1 -11  -5 8583.96 688.792  12
   1 -11  -5 7607.51 560.346  27
  -1 -11   5 7647.28 628.711  11
   1 -11  -4 781.205 250.546  35
   1 -11  -4 989.767 308.188  10
  -1 -11   4 1078.92 280.962  11
  -1 -11   4 1302.80 295.156  10
   1 -11  -4 730.487 248.128  12
  -1 -11   4 1228.05 281.210  27
   1 -11  -4 812.826 258.078  27
  -1 -11   3 4558.14 449.913  27
  -1 -11   3 3591.76 448.435  10
   1 -11  -3 3800.50 496.660  10
   1 -11  -3 3254.01 386.535  35
   1 -11  -3 4143.53 431.171  27
  -1 -11   3 4028.97 476.247  11
   1 -11  -2 4517.04 520.685  10
  -1 -11   2 4889.27 521.341  11
  -1 -11   2 5449.13 471.194  27
  -1 -11   2 4276.96 490.502  10
   1 -11  -2 4625.85 453.413  35
   1 -11  -2 5045.24 468.417  27
  -1 -11   1-50.0741 189.907  27
   1 -11  -1 347.561 198.040  35
   1 -11  -1-40.9098 200.547  27
  -1 -11   1 110.265 163.249  11
  -1 -11   1 29.6638 210.202  10
   1 -11  -1 226.958 235.697  10
  -1 -11   0 72.9759 179.761  27
  -1 -11   0 9.87908 201.725  10
   1 -11   0 260.160 192.748  10
   1 -11   0 228.320 166.913  25
   1 -11   1-26.7986 208.921  10
   1 -11   1 254.076 192.414  27
  -1 -11  -1-9.67627 182.850  27
   1 -11   1 273.681 190.971  25
  -1 -11  -1-194.895 250.899  10
   1 -11   2 10566.2 740.326  10
   1 -11   2 11284.3 691.946  27
  -1 -11  -2 10897.1 791.768  10
   1 -11   2 10582.1 680.150  25
   1 -11   3 4271.74 470.637  10
   1 -11   3 3776.29 455.315  25
  -1 -11  -3 4315.16 522.701  10
   1 -11   3 4321.43 441.433  27
   1 -11   4 879.603 245.884  10
   1 -11   4 817.651 242.658  27
   1 -11   4 935.484 266.879  25
  -1 -11  -4 653.338 265.015  10
   1 -11   5 276.008 209.158  27
   1 -11   5 153.885 177.010  25
  -1 -11  -5 529.458 252.437  10
   1 -11   5 264.322 181.149  10
  -1 -11  -6 3740.44 409.699  34
   1 -11   6 3155.07 421.247  25
  -1 -11  -6 3793.22 494.529  10
   1 -11   6 3647.10 412.296  27
  -1 -11  -7 1736.14 304.405  34
   1 -11   7 1513.04 299.224  25
   1 -11   7 1647.24 312.410  27
  -1 -11  -7 1794.07 382.854  10
   1 -11   8 4668.98 484.279  25
   1 -11   8 4666.61 467.044  27
  -1 -11  -8 4527.29 481.771  34
  -1 -11  -9 822.786 224.891  34
   1 -11   9 1024.93 270.057  27
   1 -11   9 1031.08 257.393  25
  -1 -11 -10 169.475 174.812  34
   1 -11  10 534.326 223.625  27
   1 -11  10 293.463 176.001  25
   1 -11  11 1171.73 267.099  25
   1 -11  11 1351.10 279.841  27
  -1 -11 -11 935.691 251.573  34
   1 -11  12-168.228 206.026  25
  -1 -11 -12 132.312 206.522  34
   1 -11  12 86.4192 181.331  27
  -1 -11 -13 344.582 234.527  34
   1 -11  13 439.140 168.581  25
   1 -11  13 267.804 186.083  27
   1 -11  14 54.8967 135.294  25
   1 -11  14-137.785 175.682  27
  -1 -11 -14-182.042 227.042  34
  -1 -11 -15-166.107 206.192  34
   1 -11  15-7.81169 139.987  25
   1 -11  15 14.7456 158.632  27
   1 -11  16 73.0728 152.293  27
   1 -11  16 353.516 167.415  25
  -1 -11 -16-31.0453 194.896  34
   1 -11  17 113.130 142.846  27
  -1 -11 -17 113.425 178.887  34
  -1 -11 -18 235.522 156.124  34
   1 -11  18-43.1627 126.427  27
  -1 -11 -19-56.1268 148.153  34
   1 -11  19 172.634 116.922  27
  -1 -11 -20 10.8911 130.025  34
  -1 -12  19 560.523 117.560  27
   1 -12 -19 26.0837 130.681  35
   1 -12 -18 48.9397 126.817  35
  -1 -12  18-14.4834 106.868  27
  -1 -12  17 155.745 129.161  27
  -1 -12  16 356.318 151.776  27
  -1 -12  15 342.680 187.448  27
  -1 -12  14-256.264 213.118  27
  -1 -12  13 443.831 205.327  27
  -1 -12  12-82.3092 194.767  27
  -1 -12  11 128.158 181.688  27
  -1 -12  10 424.487 236.921  27
  -1 -12   9 1100.00 277.377  27
   1 -12  -8 254.021 197.281  35
  -1 -12   8 5.28380 200.480  27
   1 -12  -7-294.411 232.482  35
  -1 -12   7 118.233 184.519  27
   1 -12  -7 402.944 257.535  10
   1 -12  -6-185.621 202.412  10
  -1 -12   6-188.041 219.014  27
   1 -12  -6-97.0051 171.200  35
  -1 -12   5 880.091 254.640  27
   1 -12  -5 189.325 228.434  10
   1 -12  -5 127.563 180.936  35
   1 -12  -5 354.910 196.868  27
   1 -12  -4 1367.45 338.697  10
   1 -12  -4 1058.72 257.284  35
   1 -12  -4 1045.35 244.882  27
  -1 -12   4 1035.18 282.038  27
   1 -12  -3 1.08827 218.323  10
   1 -12  -3 68.8777 149.855  35
   1 -12  -3 9.10387 168.555  27
  -1 -12   3 72.5008 177.724  27
   1 -12  -2 8422.13 577.701  35
   1 -12  -2 8437.16 614.788  27
  -1 -12   2 8210.49 579.426  27
   1 -12  -2 8331.87 713.816  10
   1 -12  -1 8340.89 612.544  27
   1 -12  -1 9108.24 731.245  10
  -1 -12   1 8236.30 601.156  27
   1 -12   0 4216.64 513.858  10
  -1 -12   0 4906.98 542.382  10
   1 -12   0 4431.79 456.929  27
  -1 -12   0 4502.86 428.350  27
   1 -12   1 1331.70 304.119  10
   1 -12   1 1630.87 306.345  27
  -1 -12  -1 906.615 295.989  10
  -1 -12  -1 1667.48 289.546  27
   1 -12   2 5147.68 472.851  27
   1 -12   2 4698.07 518.826  10
  -1 -12  -2 5375.59 571.641  10
   1 -12   3 1661.43 298.049  27
   1 -12   3 1517.83 312.292  25
  -1 -12  -3 1693.61 354.086  10
   1 -12   3 1701.95 340.806  10
   1 -12   4 1289.34 299.477  25
   1 -12   4 1399.77 290.580  27
   1 -12   4 1564.38 322.301  10
   1 -12   5 2202.20 362.431  25
   1 -12   5 2889.56 383.729  27
   1 -12   6 3386.17 399.767  27
   1 -12   6 2802.76 386.551  25
   1 -12   7 389.866 208.265  27
   1 -12   7 594.740 234.289  25
   1 -12   8 373.203 201.391  25
   1 -12   8 387.390 223.653  27
   1 -12   9 1700.38 301.983  27
   1 -12   9 1343.42 312.424  25
   1 -12  10 160.005 169.745  25
   1 -12  10-169.143 197.604  27
   1 -12  11 204.928 165.894  25
   1 -12  11-103.024 194.415  27
  -1 -12 -11 37.1878 178.762  34
   1 -12  12-238.318 202.026  27
   1 -12  12-62.0076 143.175  25
  -1 -12 -12 119.150 173.465  34
  -1 -12 -13 999.366 255.059  34
   1 -12  13 1076.04 245.629  27
   1 -12  13 1303.95 241.268  25
  -1 -12 -14 219.093 177.199  34
   1 -12  14 350.619 147.944  25
   1 -12  14 253.509 172.167  27
   1 -12  15 309.649 160.151  27
  -1 -12 -15 125.083 194.804  34
   1 -12  16 5.76103 129.902  27
   1 -12  17 102.752 121.417  27
   1 -12  18-82.5623 105.098  27
  -1 -13  17 614.139 128.129  27
  -1 -13  16-41.0329 123.654  27
   1 -13 -16 33.9537 119.084  35
  -1 -13  15 614.263 160.757  27
   1 -13 -15 319.745 171.712  35
   1 -13 -14 7.31551 157.940  35
  -1 -13  14 497.532 162.139  27
   1 -13 -13-284.416 192.935  35
  -1 -13  13 223.218 162.674  27
   1 -13 -12 333.611 185.169  35
  -1 -13  12 678.064 190.571  27
   1 -13 -11 25.9816 201.133  35
  -1 -13  11 335.548 179.132  27
  -1 -13  10-69.0517 189.262  27
   1 -13 -10 10.6402 157.706  35
   1 -13  -9 23.8479 183.967  35
  -1 -13   9 1075.44 252.944  27
  -1 -13   8 621.263 229.863  27
   1 -13  -8-68.0935 185.611  35
  -1 -13   7 127.941 201.519  27
   1 -13  -7-85.3554 188.980  35
   1 -13  -6 312.736 204.165  35
  -1 -13   6 103.902 182.088  27
  -1 -13   5 1538.96 301.245  27
   1 -13  -5 707.009 216.083  35
   1 -13  -5 1499.84 271.676  27
   1 -13  -4 1673.15 313.164  27
  -1 -13   4 1944.00 321.070  27
  -1 -13   3 170.294 192.906  27
   1 -13  -3 238.126 210.995  27
   1 -13  -2 2211.82 343.694  27
  -1 -13   2 2272.36 321.849  27
  -1 -13   1 860.228 249.055  27
   1 -13  -1 501.240 202.218  27
   1 -13   0 332.011 209.740  27
  -1 -13   0 425.455 219.888  27
   1 -13   1 169.008 226.452  27
   1 -13   2 1927.06 315.368  27
   1 -13   3 1250.06 272.122  27
   1 -13   4 1727.14 304.904  27
   1 -13   5 527.862 259.993  27
   1 -13   6 741.417 243.048  27
   1 -13   7 1532.16 284.469  27
   1 -13   8 107.871 178.179  27
  -1 -13  -9-141.408 172.711  35
   1 -13   9 147.075 167.496  27
   1 -13  10 260.953 177.219  27
  -1 -13 -10 54.3521 164.453  35
  -1 -13 -11 73.8440 187.194  35
   1 -13  11-31.3519 154.643  27
   1 -13  12 1711.56 262.808  27
  -1 -13 -12 513.739 229.224  35
  -1 -13 -13 269.350 182.026  35
   1 -13  13 79.2324 144.877  27
  -1 -13 -14 289.291 160.796  35
   1 -13  14 843.994 188.833  27
  -1 -13 -15 18.1224 129.382  35
   1 -13  15 303.957 138.625  27
   1 -13  16 128.740 111.681  27
  -1 -14  14 41.1623 106.441  27
  -1 -14  13-17.7601 116.371  27
   1 -14 -13 70.1015 120.743  35
   1 -14 -12 460.270 167.514  35
  -1 -14  12-70.1724 136.045  27
   1 -14 -11 449.309 163.003  35
  -1 -14  11 795.605 191.356  27
  -1 -14  10 178.703 157.747  27
   1 -14 -10 170.232 150.087  35
  -1 -14   9 684.878 198.444  27
   1 -14  -9 3.22667 156.250  35
   1 -14  -8-303.537 180.032  35
  -1 -14   8 207.159 156.515  27
  -1 -14   7 455.235 189.681  27
   1 -14  -7 34.7323 167.518  35
   1 -14  -6-18.8999 159.373  35
  -1 -14   6 20.6991 174.175  27
  -1 -14   5 3411.84 369.432  27
  -1 -14   4-252.579 190.391  27
   1 -14  -4-80.4565 174.026  27
  -1 -14   3 2805.30 333.916  27
   1 -14  -3 2570.59 323.578  27
  -1 -14   2 144.632 166.440  27
   1 -14  -2 133.234 162.377  27
  -1 -14   1 50.4166 157.323  27
   1 -14  -1 168.717 171.536  27
   1 -14   0 267.925 178.914  27
   1 -14   1-94.3493 163.049  27
   1 -14   2 2522.62 325.857  27
   1 -14   3-143.856 191.115  27
   1 -14   4-81.9888 171.989  27
   1 -14   5-85.3628 164.726  27
   1 -14   6 151.280 176.924  27
   1 -14   7-206.507 176.589  27
   1 -14   8-77.4891 169.783  27
   1 -14   9-5.43580 147.885  27
   1 -14  10-18.1297 143.089  27
   1 -14  11-109.135 146.284  27
   1 -14  12 107.028 133.317  27
   1 -14  13 672.148 148.039  27
  -1 -15  10 595.727 141.825  27
  -1 -15   9-211.743 134.389  27
  -1 -15   8 442.746 139.873  27
  -1 -15   7 545.413 158.655  27
  -1 -15   6 296.812 138.434  27
  -1 -15   5 629.649 174.316  27
  -1 -15   4 1527.73 238.745  27
  -1 -15   3 76.5490 143.427  27
   1 -15  -2 1519.82 237.050  27
  -1 -15   2 1983.15 253.925  27
   1 -15  -1 1120.92 219.167  27
   1 -15   0-15.4114 151.363  27
   1 -15   1 97.1628 148.796  27
   1 -15   2 398.642 167.699  27
   1 -15   3 699.745 197.875  27
   1 -15   4 847.115 196.200  27
   1 -15   5 84.4606 129.544  27
   1 -15   6-72.1296 141.193  27
   1 -15   7 114.503 138.538  27
   1 -15   8-73.6404 112.019  27
   1 -15   9 299.340 127.302  27
   1 -15  10 144.782 111.414  27
  -2   0  28 13.3938 75.8659  32
  -2   0  27-151.128 122.794  32
  -2   0  26 1111.36 209.837  32
  -2   0  25 276.677 151.273  32
   2   0 -24 36.1321 144.962  26
  -2   0  24 93.6098 140.380  32
   2   0 -23-12.6229 130.436  22
   2   0 -23 17.4281 147.176  26
  -2   0  23-90.4929 135.367  32
  -2   0  22 471.255 197.296  32
   2   0 -22 597.068 237.128  29
   2   0 -22 619.495 222.388  26
   2   0 -22 287.491 176.665  22
   2   0 -21-135.201 191.781  29
  -2   0  21-83.0609 156.234  32
   2   0 -21 56.3986 167.989  26
   2   0 -21 123.267 141.979  22
   2   0 -20 346.153 208.846  26
   2   0 -20-83.0432 160.884  22
   2   0 -20-214.091 226.576  29
  -2   0  20-46.4786 141.599  32
   2   0 -19 135.098 182.250  26
   2   0 -19-111.289 136.293  22
   2   0 -19-197.087 226.023  29
   2   0 -18 1853.58 301.323  22
   2   0 -17 20.7409 138.088  22
   2   0 -16 5565.90 582.218  20
   2   0 -15 147.892 203.751  20
   2   0 -14 5415.88 547.350  20
   2   0 -13-100.991 206.212  20
   2   0 -12-160.251 239.702  20
   2   0 -11 67.8706 200.483  20
   2   0 -10 113.815 215.316  20
   2   0  -9-39.6680 244.569  20
  -2   0   8 279749. 1550.89   5
   2   0  -8 302831. 3557.65  20
   2   0  -7-33.9478 241.407  20
   2   0  -6 307252. 3288.42  20
   2   0  -5 157.831 218.851  20
   2   0  -4 328690. 2817.97  20
   2   0  -3 4.08424 112.135  20
   2   0  -2 4566.74 246.505  20
   2   0  -1 51.7155 61.2869  20
   2   0   0 112280. 807.679  20
   2   0   1-5.75135 69.4655  21
   2   0   2 157775. 1221.86  21
   2   0   3 100.131 87.3148  21
  -2   0  -3 149.056 80.2265   7
   2   0   4 2306.68 209.456  21
  -2   0  -4 1989.27 137.152  20
  -2   0  -5 1.48817 72.1432  20
   2   0   5-7.93055 101.952  21
   2   0   6 42518.8 864.178  21
  -2   0  -6 42695.1 809.868  20
  -2   0  -7 117.257 199.246  20
  -2   0  -7-33.5453 67.5146  22
   2   0   7 34.4993 107.937  21
  -2   0  -7 95.2139 96.5654   5
  -2   0  -8 50750.9 1560.32  20
  -2   0  -8 50008.7 881.280  22
  -2   0  -9-14.7408 87.4206  22
  -2   0  -9 162.243 308.656  20
  -2   0 -10 50092.2 1592.40  20
  -2   0 -10 46555.2 984.155  22
  -2   0 -11 43.0696 93.0071  22
  -2   0 -12 2838.14 294.314  22
  -2   0 -13-54.1383 126.739  22
  -2   0 -14 806.787 197.379  22
  -2   0 -15-96.6321 142.929  22
  -2   0 -16 9311.77 625.650  22
  -2   0 -17 6.51220 140.652  22
  -2   0 -18 333.039 179.645  22
  -2   0 -18 607.211 191.401  33
  -2   0 -19 9.54157 138.947  22
  -2   0 -19-34.1412 133.536  33
  -2   0 -20 370.241 168.445  26
  -2   0 -20 288.581 171.516  22
  -2   0 -21 52.9796 130.262  22
  -2   0 -21 181.146 175.571  26
  -2   0 -22 391.640 173.343  22
  -2   0 -22 586.150 210.663  26
  -2   0 -23-119.785 143.743  26
  -2   0 -24-147.169 159.415  26
  -2   0 -25 208.850 138.088  26
   2   0  25-10.7738 94.1442  32
   2   0  26-111.791 114.282  32
  -2   0 -26-233.807 133.854  26
   2   0  27-201.889 113.001  32
   2   0  28 254.603 89.1236  32
  -2   1  28 481.114 124.168  32
  -2   1  27 78.0615 93.6111  32
  -2  -1  27 64.2235 109.242  32
  -2  -1  26 93.1627 117.946  32
  -2   1  26 88.9798 126.206  32
  -2  -1  25-27.9061 122.038  32
  -2  -1  25 227.261 159.017  31
   2  -1 -25-106.216 133.718  26
  -2   1  25 98.9789 128.793  32
   2  -1 -24 1266.08 279.771  26
  -2   1  24 977.092 224.731  32
  -2  -1  24 827.183 207.959  32
   2   1 -23 1171.88 262.021  22
   2  -1 -23 1313.46 300.488  22
  -2   1  23 1430.26 271.261  32
  -2  -1  23 1325.82 252.832  32
   2  -1 -23 1375.30 287.711  26
  -2  -1  22 4611.57 456.961  32
  -2   1  22 5724.90 500.381  32
   2   1 -22 4028.18 454.679  22
   2  -1 -22 5166.00 455.060  29
   2  -1 -22 4761.97 500.312  22
   2   1 -22 5919.91 461.830  29
   2  -1 -22 5661.57 501.120  26
  -2  -1  21 136.472 155.353  32
   2  -1 -21 205.074 199.960  29
   2   1 -21 316.761 185.053  22
   2   1 -21 113.393 202.313  29
   2  -1 -21 259.583 163.223  22
   2  -1 -21-61.5880 171.847  26
   2   1 -20 278.195 163.175  22
   2  -1 -20 660.982 229.279  26
   2  -1 -20 569.867 223.256  29
   2   1 -20 639.959 233.436  29
  -2  -1  20 538.204 197.013  32
   2  -1 -20 629.396 217.496  22
   2   1 -19 1757.48 292.998  22
  -2  -1  19 2004.66 295.340  32
   2   1 -19 2060.69 303.376  29
   2  -1 -19 2174.99 313.249  26
   2  -1 -19 1645.81 304.211  22
   2  -1 -19 2204.57 310.422  29
   2   1 -18 234.849 140.842  22
   2  -1 -18 159.451 122.670  22
   2  -1 -18 295.805 177.543  26
   2   1 -17-121.012 264.648  20
   2   1 -17-61.9740 116.606  22
   2  -1 -17-95.5505 124.778  22
   2   1 -16 767.900 357.413  20
   2   1 -15 9880.08 848.818  20
   2  -1 -15 9942.87 696.022  20
   2  -1 -14 516.605 218.905  20
   2   1 -14 287.952 277.993  20
   2  -1 -13 96.7790 170.598  20
   2   1 -13 271.032 292.809  20
   2  -1 -12 11081.8 654.444  20
   2   1 -12 11346.9 934.273  20
   2  -1 -11 566.850 217.412  20
  -2  -1  11 490.139 158.844   7
   2  -1 -11 561.623 132.522   4
   2   1 -11 293.504 353.850  20
  -2  -1  10 7481.97 441.016   7
   2  -1 -10 7248.08 501.614  20
   2   1 -10 6953.88 817.809  20
   2  -1  -9 1323.58 120.945   8
   2  -1  -9 1551.43 258.321  20
   2   1  -9 1152.74 515.367  20
   2   1  -8 298.344 441.566  20
  -2  -1   8 74.9096 63.6720   5
   2  -1  -8 33.3818 54.0465   8
   2  -1  -8 10.0372 133.382  20
   2   1  -7 13586.4 1099.19  20
  -2  -1   7 14713.2 369.628   5
   2  -1  -7 13266.2 569.869  20
  -2  -1   6 26184.2 523.701   5
   2   1  -6 25248.3 1423.93  20
   2  -1  -6 24585.7 705.362  20
   2   1  -5 31547.8 1485.37  20
  -2  -1   5 35384.5 644.369   5
   2  -1  -5 32916.8 747.778  20
  -2  -1   4 205998. 1636.43   5
   2   1  -4 206768. 3383.67  20
   2  -1  -4 199936. 1656.35  20
   2   1  -3 43107.5 1438.19  20
   2  -1  -3 44735.6 725.141  20
  -2  -1   3 45338.5 808.387   5
  -2  -1   2 5381.55 313.793   5
   2   1  -2 5897.70 546.062  20
   2  -1  -2 6804.62 272.677  20
  -2  -1   2 5730.72 321.265   7
  -2  -1   1 229.935 131.832   5
   2   1  -1 4.06597 236.859  20
  -2  -1   1 245.435 104.649   7
   2  -1  -1 293.515 53.6983  21
   2   1   0 89434.7 1315.32  20
  -2  -1   0 85357.6 1180.71   5
   2  -1   0 88336.2 682.402  21
  -2  -1   0 85579.9 926.620   7
   2  -1   1 104838. 858.134  21
   2   1   1 105143. 1007.25  21
  -2  -1  -1 104851. 1275.55   5
   2   1   1 102711. 733.038  20
   2  -1   2 417012. 1933.29  21
   2   1   2 417865. 2098.49  21
  -2  -1  -3 89531.8 771.096   6
  -2  -1  -3 87855.4 1073.35   5
   2   1   3 88488.2 1033.27  21
   2  -1   3 87264.1 992.298  21
  -2  -1  -4 43772.4 718.184   5
   2   1   4 41464.8 767.093  21
   2  -1   4 43030.0 762.460  21
  -2  -1  -5 6274.64 139.084  20
  -2  -1  -5 7168.93 285.717   5
  -2  -1  -5 7071.87 313.629   1
   2  -1   5 7369.89 351.881  21
   2   1   5 7254.26 350.113  21
  -2  -1  -6 55258.9 836.153   1
   2   1   6 50734.0 948.772  21
  -2   1  -6 53257.9 867.233  20
  -2  -1  -6 51147.8 547.476  20
  -2  -1  -6 55793.5 731.512   5
  -2  -1  -7 4223.67 200.392  20
  -2   1  -7 4181.45 279.827  20
  -2  -1  -7 4144.00 234.731   1
  -2  -1  -7 4220.92 199.381   5
   2   1   7 3933.00 301.612  21
  -2  -1  -7 4125.32 251.776  22
  -2  -1  -8 19546.0 484.140   1
  -2   1  -8 19680.1 543.133  22
  -2  -1  -8 20299.0 587.182  22
   2   1   8 19569.7 680.918  21
  -2   1  -8 20054.7 692.669  20
  -2  -1  -8 19673.0 469.169   3
  -2  -1  -8 19677.5 477.680  20
  -2   1  -9 4299.57 278.547  22
  -2   1  -9 4055.71 419.084  20
  -2  -1  -9 4358.99 297.901  22
  -2   1 -10 18377.8 1035.40  20
  -2  -1 -10 20158.0 673.826  22
  -2   1 -10 19992.5 627.074  22
  -2   1 -11 6495.61 388.845  22
  -2  -1 -11 7040.78 427.539  22
  -2   1 -11 6235.42 780.806  20
  -2   1 -12 11797.9 547.548  22
  -2  -1 -12 12087.0 590.814  22
  -2  -1 -13 6481.97 463.436  22
  -2   1 -13 6488.02 436.149  22
  -2  -1 -14 5294.94 448.046  22
  -2   1 -14 5098.74 418.240  22
  -2   1 -15 109.087 119.024  22
  -2  -1 -15-5.06512 126.974  22
  -2   1 -16 671.970 196.826  22
  -2  -1 -16 611.521 207.334  22
  -2   1 -17 7071.58 548.879  22
  -2  -1 -17 6704.13 520.830  33
  -2  -1 -17 6929.19 569.824  22
  -2   1 -18 605.571 187.945  33
  -2  -1 -18 701.152 226.730  33
  -2  -1 -18 550.491 221.943  22
  -2   1 -18 219.121 141.382  22
  -2  -1 -18 579.586 210.614  37
  -2   1 -19 702.882 212.504  22
  -2  -1 -19 811.514 238.892  22
  -2  -1 -19 652.077 196.690  37
  -2  -1 -19 709.550 202.252  33
  -2   1 -19 581.578 168.285  33
  -2  -1 -20 1289.92 271.625  26
  -2  -1 -20 804.641 215.572  37
  -2   1 -20 963.129 248.546  22
  -2  -1 -20 1021.21 260.688  22
  -2   1 -20 1227.20 243.223  26
  -2  -1 -21 5923.59 513.106  26
  -2  -1 -21 6011.77 551.876  22
  -2   1 -21 5350.47 488.854  22
  -2   1 -21 6437.24 492.868  26
  -2  -1 -22 56.2576 176.550  26
  -2   1 -22-10.4663 158.024  26
  -2  -1 -23 1031.93 258.005  26
  -2   1 -23 824.284 193.597  26
   2  -1  24 5.46741 100.401  32
  -2  -1 -24 172.903 127.758  26
  -2  -1 -25-9.49113 133.611  26
   2  -1  25 105.526 108.528  32
   2   1  25 44.7496 106.505  32
   2  -1  26 103.387 99.7673  32
  -2  -1 -26-7.53918 116.011  26
   2   1  26-8.58908 87.5932  32
   2   1  27 71.4147 92.7811  32
   2  -1  27 17.2341 77.5211  32
  -2  -1 -27-6.41793 96.7725  26
   2   1  28-40.4827 66.1415  32
  -2   2  28 202.074 99.8085  32
  -2  -2  27 67.0681 100.434  31
  -2   2  27-49.8668 112.980  32
  -2   2  26 122.247 120.350  32
  -2  -2  26 184.661 121.493  32
  -2  -2  26 134.944 123.519  31
   2  -2 -25 220.813 155.820  26
  -2   2  25 256.098 146.710  32
  -2  -2  25 284.249 142.911  32
  -2  -2  25-61.5027 163.223  31
   2  -2 -24 305.955 158.815  26
  -2   2  24 372.189 177.444  32
  -2  -2  24 361.227 156.394  32
  -2   2  23-135.147 144.850  32
  -2  -2  23-122.722 126.429  32
   2  -2 -23 140.528 186.047  26
   2  -2 -23 351.922 173.034  22
  -2   2  22 12219.8 712.720  32
  -2  -2  22 12184.1 692.666  32
   2  -2 -22 11599.7 767.311  22
   2  -2 -22 11653.7 711.582  26
   2   2 -22 11187.9 621.498  29
   2   2 -21 124.822 186.634  29
   2  -2 -21 601.988 228.115  26
   2  -2 -21 400.995 201.314  29
   2  -2 -21 504.725 232.573  22
  -2  -2  21 576.689 195.493  32
   2  -2 -20 1272.10 285.301  22
   2  -2 -20 1494.66 272.097  29
   2  -2 -20 1280.41 275.813  26
  -2  -2  20 1371.36 255.073  32
   2   2 -19 3192.15 372.925  22
   2  -2 -19 3811.47 414.148  26
  -2  -2  19 3557.80 385.670  32
   2  -2 -19 3589.76 405.774  29
   2  -2 -19 3171.11 408.698  22
  -2  -2  18 3376.99 351.723  32
   2  -2 -18 2992.79 382.596  22
   2   2 -18 3506.48 383.691  22
   2  -2 -18 4203.76 414.122  26
   2  -2 -18 3014.21 348.118  29
   2  -2 -17 1122.17 252.160  22
   2   2 -17 1233.42 226.919  22
   2   2 -17 1177.48 459.053  20
   2  -2 -16 3401.35 381.475  22
   2   2 -16 3449.99 354.416  22
   2   2 -16 2572.29 527.350  20
   2  -2 -15 468.014 211.399  20
   2   2 -15 774.465 451.953  20
   2  -2 -14 1868.74 336.219  20
   2   2 -14 1753.18 576.468  20
   2   2 -13 31348.3 1893.39  20
   2  -2 -13 32906.3 1163.21  20
   2   2 -12 94.7351 461.802  20
   2  -2 -12 450.986 129.615   4
   2  -2 -12 471.861 180.047  20
   2   2 -11 821.596 547.115  20
  -2  -2  11 780.761 151.430   6
   2  -2 -11 801.592 172.175   4
   2  -2 -11 731.929 211.996  20
   2   2 -10 864.601 546.646  20
   2  -2 -10 233.102 145.133  20
   2  -2 -10 481.077 131.377   4
  -2  -2  10 425.976 121.389   7
  -2  -2   9 21094.2 655.247   7
   2  -2  -9 20831.9 765.700  20
   2  -2  -9 20936.1 691.231   4
   2   2  -8 1192.37 482.940  20
  -2  -2   8 1115.06 108.667   3
   2  -2  -8 1091.74 140.783   8
  -2  -2   8 1070.53 179.321   7
   2  -2  -8 796.053 181.389  20
   2  -2  -8 1155.93 185.569   4
  -2  -2   7 83988.3 878.413   3
   2  -2  -7 83744.5 1283.69   4
  -2  -2   7 84543.1 1253.16   7
   2  -2  -7 83041.5 1074.00   8
   2  -2  -7 84719.2 1358.65  20
  -2  -2   7 83538.1 937.972   1
  -2  -2   6 157183. 1384.29   5
   2  -2  -6 158680. 1488.63   8
   2  -2  -6 160188. 1755.55  20
  -2  -2   6 160476. 1370.95   1
  -2  -2   6 156201. 1659.67   7
  -2  -2   5 36271.3 688.028   1
   2   2  -5 34662.0 1172.39  20
  -2  -2   5 34280.2 763.290   7
  -2  -2   5 35218.7 672.804   5
   2  -2  -5 37682.4 814.215  20
  -2  -2   4 24854.8 634.922   7
  -2  -2   4 26250.3 612.565   1
  -2  -2   4 25821.1 591.064   5
   2   2  -4 24935.6 880.825  20
  -2  -2   3 105098. 1239.17   1
  -2  -2   3 104783. 1254.75   7
   2   2  -3 106823. 1557.72  20
  -2  -2   3 105576. 1197.93   5
   2   2  -2 84134.2 1214.93  20
  -2  -2   2 86054.2 1110.92   7
  -2  -2   2 85638.5 1087.15   5
  -2  -2   2 85714.4 1131.06   1
  -2  -2   1 93438.0 1141.70   5
   2   2  -1 94512.5 1109.09  20
   2   2   0 96713.7 978.100  20
  -2  -2   0 95405.0 1157.56   5
  -2  -2   0 97164.5 1076.31   6
   2  -2   0 98802.5 1022.49   4
   2   2   1 227901. 1268.92  20
   2  -2   1 228721. 1472.39   4
  -2  -2  -1 227760. 1773.62   5
  -2  -2  -1 231015. 1619.22   6
   2   2   2 17213.8 475.125  21
  -2  -2  -2 17739.0 444.484   6
   2   2   2 16263.3 284.606  20
  -2  -2  -2 17552.3 505.761   5
   2  -2   2 17647.1 390.165   4
  -2  -2  -3 32514.9 672.837   5
  -2  -2  -3 33795.3 745.150   1
   2  -2   3 32604.0 486.128   4
  -2  -2  -4 13314.3 475.073   1
  -2  -2  -4 14109.4 440.287   5
   2   2   4 13864.4 461.149  21
   2  -2   4 14510.9 301.263   4
  -2  -2  -5 1051.48 156.777   3
  -2  -2  -5 772.336 143.472   1
   2   2   5 1281.98 179.928  21
  -2  -2  -5 1056.84 151.293   5
  -2  -2  -6 38820.5 769.513   3
  -2  -2  -6 39367.8 702.712   5
  -2  -2  -6 37049.0 716.611  22
   2   2   6 37825.3 844.282  21
  -2  -2  -6 37651.7 793.531   1
   2   2   7 42542.9 956.998  21
  -2  -2  -7 37502.7 781.185  22
  -2  -2  -7 40206.8 787.733   3
  -2   2  -7 40140.9 906.495  20
  -2  -2  -7 39799.9 825.050   1
   2   2   8 6148.26 396.964  21
  -2   2  -8 6538.55 401.196  20
  -2  -2  -8 6707.07 358.133  22
  -2  -2  -8 6523.75 321.475   3
  -2  -2  -8 6551.89 339.708   1
  -2   2  -8 6745.25 312.886  22
   2   2   9 4043.12 351.782  21
  -2  -2  -9 3733.93 259.297   1
  -2   2  -9 4114.72 266.020  22
  -2  -2  -9 4485.90 311.613  22
  -2   2  -9 4548.99 375.636  20
  -2  -2 -10 178.529 110.804  22
  -2   2 -10 178.995 171.822  20
  -2   2 -10 182.444 99.5039  22
  -2   2 -11 12472.5 842.121  20
  -2  -2 -11 13286.0 604.799  22
  -2   2 -11 12474.9 514.956  22
  -2  -2 -12 526.217 162.595  22
  -2   2 -12 671.887 153.781  22
  -2   2 -12 733.211 424.931  20
  -2  -2 -13 8267.10 532.490  22
  -2   2 -13 8510.50 474.475  22
  -2   2 -14 10404.3 555.068  22
  -2  -2 -14 10171.9 620.896  22
  -2  -2 -15 316.984 175.472  22
  -2   2 -15 121.778 126.836  22
  -2  -2 -16 631.990 196.610  22
  -2   2 -16 820.723 205.454  22
  -2   2 -17 184.727 141.606  22
  -2  -2 -17 164.042 144.958  22
  -2  -2 -17 239.630 157.807  37
  -2  -2 -17 288.474 178.539  33
  -2  -2 -18 43.6857 148.118  22
  -2  -2 -18 208.917 182.686  33
  -2  -2 -18 45.5824 157.609  37
  -2  -2 -19 5736.18 504.087  26
  -2  -2 -19 5771.96 520.174  33
  -2  -2 -19 5947.28 557.996  22
  -2  -2 -19 5981.44 509.110  37
  -2  -2 -20 425.169 188.086  37
  -2  -2 -20 447.640 205.114  26
  -2  -2 -20 265.498 174.837  22
  -2  -2 -21-31.8503 155.860  37
  -2  -2 -21-103.076 172.933  22
  -2  -2 -21 243.630 201.613  26
  -2  -2 -22 1254.57 286.831  22
   2  -2  22 1146.30 224.231  32
  -2  -2 -22 1199.12 282.590  26
  -2  -2 -22 1356.22 263.644  37
   2  -2  23 69.6789 110.572  32
  -2  -2 -23 70.4036 153.720  26
   2  -2  24 672.147 168.020  32
  -2  -2 -24 1077.14 225.722  26
   2  -2  25-48.6977 115.984  32
  -2  -2 -25 16.7533 126.936  26
   2   2  26 399.688 126.065  32
   2  -2  26 688.608 146.588  32
  -2  -2 -26 876.887 180.566  26
  -2  -2 -27-80.6364 109.932  26
   2   2  27-98.1456 85.7659  32
   2  -2  27 80.2557 82.2856  32
   2   2  28-84.5763 79.8821  32
  -2   3  28 70.0225 68.1130  32
  -2  -3  27-110.085 108.412  31
  -2   3  27 88.6432 93.3248  32
  -2  -3  26 30.9740 110.565  31
  -2   3  26 24.1383 112.703  32
  -2   3  25 374.146 147.806  32
  -2  -3  25 115.649 99.0352  32
  -2  -3  24 5.09745 115.883  32
   2  -3 -24 56.5039 150.150  26
  -2   3  24-162.248 147.361  32
   2  -3 -23-107.426 165.311  26
  -2  -3  23-20.3135 131.887  32
  -2   3  23-93.2387 150.357  32
   2   3 -22-86.3080 200.904  29
   2  -3 -22-128.933 197.866  26
   2  -3 -22 34.7446 155.950  22
  -2  -3  22-72.8690 137.636  32
  -2  -3  21 643.299 200.303  32
   2  -3 -21 582.581 227.066  22
   2  -3 -21 966.276 245.251  26
   2  -3 -21 790.136 221.220  29
   2  -3 -20 674.093 225.089  26
  -2  -3  20 884.132 230.298  32
   2  -3 -20 906.960 239.035  29
   2  -3 -20 935.984 252.799  22
   2  -3 -19 3715.57 394.544  29
  -2  -3  19 4118.43 540.522  27
   2  -3 -19 3591.00 401.845  26
   2  -3 -19 2630.72 385.551  22
  -2  -3  19 2950.30 345.803  32
   2  -3 -18-112.881 160.194  22
   2  -3 -18-101.910 181.621  29
  -2  -3  18-54.4144 217.433  27
  -2  -3  18-201.892 155.751  32
   2  -3 -18-89.2960 183.943  26
   2   3 -17 1733.87 531.033  20
   2  -3 -17 432.630 187.082  22
  -2  -3  17 1162.85 230.124  32
   2  -3 -17 1083.55 231.953  26
   2  -3 -16-81.5981 127.278  22
   2   3 -16 200.925 476.550  20
   2   3 -15 147.195 569.024  20
   2   3 -14 1698.07 740.652  20
   2   3 -13 1844.47 767.230  20
   2   3 -12 3441.72 840.820  20
   2  -3 -12 2776.89 297.264   4
   2   3 -11 15064.9 1471.28  20
  -2  -3  11 16707.8 635.547   6
   2  -3 -11 16804.5 684.168   4
   2   3 -10 293.728 474.960  20
  -2  -3  10 29.3767 113.286   6
   2  -3 -10 75.6076 123.624   4
   2   3  -9 790.671 378.822  20
  -2  -3   9 1301.69 212.068   6
   2  -3  -9 1235.95 197.567   4
  -2  -3   8 5354.81 258.734   3
   2   3  -8 5009.50 625.241  20
   2  -3  -8 5334.97 376.980   4
  -2  -3   8 5229.60 351.801   6
   2   3  -7 16280.6 893.312  20
   2  -3  -7 16993.5 560.001   8
  -2  -3   7 16546.6 460.874   3
  -2  -3   7 16634.2 490.985   1
  -2  -3   7 17378.0 614.950   6
   2  -3  -7 16924.4 630.284   4
   2  -3  -6 8615.48 441.752   4
   2   3  -6 9100.23 599.089  20
  -2  -3   6 8675.94 429.843   6
  -2  -3   6 8793.88 374.660   1
  -2  -3   6 8646.69 349.391   3
   2  -3  -6 8785.99 408.013   8
  -2  -3   5 152318. 1491.80   3
   2  -3  -5 151459. 1658.46   8
   2   3  -5 155728. 2134.33  20
   2  -3  -5 152548. 1775.98   4
  -2  -3   5 151607. 1723.15   6
  -2  -3   5 153004. 1590.43   1
   2  -3  -4 11051.3 475.445   4
  -2  -3   4 11058.2 444.121   1
   2   3  -4 10901.3 524.051  20
  -2  -3   4 11153.0 427.370   3
  -2  -3   4 10886.3 466.264   6
   2  -3  -4 10392.0 443.024   8
  -2  -3   3 25206.8 659.644   5
  -2  -3   3 24073.0 673.669   6
  -2  -3   3 24284.8 639.938   3
  -2  -3   3 24885.5 679.806   1
   2   3  -3 25222.0 718.344  20
   2  -3  -3 24456.9 667.620   8
   2  -3  -3 24597.0 674.116   4
  -2  -3   2 7709.11 375.143   3
   2   3  -2 8070.64 386.431  20
  -2  -3   2 7883.36 397.366   1
   2  -3  -2 7721.71 376.770   8
  -2  -3   2 7787.92 378.077   5
   2  -3  -2 7888.79 373.203   4
  -2  -3   2 7768.22 383.640   6
   2  -3  -1 41166.8 835.114   8
  -2  -3   1 40091.7 836.241   3
  -2  -3   1 41676.9 894.590   1
   2  -3  -1 41049.5 784.635   4
  -2  -3   1 41510.2 850.931   5
  -2  -3   1 42274.2 840.190   6
   2   3  -1 41625.3 777.073  20
  -2  -3   0 1124.01 178.095   3
   2  -3   0 948.113 142.590   4
   2   3   0 957.119 136.978  20
  -2  -3   0 1007.94 173.939   5
  -2  -3   0 1091.13 162.013   6
  -2  -3  -1 196741. 1855.52   5
   2   3   1 195551. 1452.94  20
   2  -3   1 195882. 1595.62   4
  -2  -3  -2 32.0475 125.826   5
   2   3   2 98.5170 101.789  21
  -2  -3  -2 16.9828 119.671   3
   2  -3   2 22.1350 77.9979   4
  -2  -3  -3 103679. 1352.22   5
   2  -3   3 102216. 1252.42   8
  -2  -3  -3 102516. 1460.98   1
   2  -3   3 105558. 1097.29   4
  -2  -3  -3 104317. 1403.06   3
   2   3   3 103764. 1260.86  21
  -2  -3  -4 15278.9 574.031   1
   2   3   4 15526.5 512.812  21
  -2  -3  -4 15724.1 553.793   3
   2  -3   4 15231.9 477.524   8
  -2  -3  -5 113790. 1483.84   3
   2  -3   5 111334. 1249.39   8
   2   3   5 111952. 1415.57  21
  -2  -3  -5 113393. 1556.60   1
   2   3   6 437.576 134.807  21
  -2  -3  -6 345.197 123.952   1
  -2  -3  -6 393.359 104.738  22
  -2  -3  -6 304.661 111.786   3
   2  -3   6 405.170 103.693   8
   2  -3   7 698.262 110.236   8
   2   3   7 517.447 151.476  21
  -2   3  -7 413.975 137.019  20
  -2  -3  -7 466.053 107.552  22
  -2  -3  -7 423.101 126.034   1
  -2  -3  -7 595.559 142.791   3
  -2  -3  -8-10.2409 113.950   3
  -2  -3  -8 100.399 111.877   1
  -2  -3  -8 166.388 108.818  13
  -2   3  -8 162.226 139.463  20
   2   3   8 132.599 118.748  21
  -2  -3  -8 217.085 104.435  22
  -2  -3  -9 122.432 109.460   1
   2   3   9 117.168 134.711  21
  -2  -3  -9 196.020 101.690   3
  -2   3  -9 132.938 129.016  20
  -2  -3  -9 234.533 104.243  22
  -2   3 -10 9450.00 595.610  20
  -2  -3 -10 9624.27 506.710  22
   2   3  10 9061.38 548.645  21
  -2  -3 -11 174.842 125.928  22
  -2   3 -11 163.117 183.278  20
  -2  -3 -12 835.958 192.277  22
  -2   3 -12 814.612 327.563  20
  -2   3 -13 34229.1 1742.46  20
  -2  -3 -13 37746.4 1144.31  22
  -2  -3 -14 378.906 174.310  22
  -2  -3 -15 829.526 222.375  22
  -2  -3 -16 1339.36 274.903  22
  -2  -3 -17 89.5841 186.552  37
  -2  -3 -17 191.230 171.069  33
  -2  -3 -17 46.0752 142.259  22
  -2  -3 -18-9.39523 139.296  33
  -2  -3 -18 139.538 173.945  37
  -2  -3 -18-202.125 175.316  22
  -2  -3 -18 263.250 211.974  26
  -2  -3 -19 2018.02 323.224  33
  -2  -3 -19 2084.68 349.832  22
  -2  -3 -19 1974.22 361.045  26
  -2  -3 -19 1818.74 314.245  37
  -2  -3 -20 36.4283 140.908  22
  -2  -3 -20 392.781 230.239  26
  -2  -3 -20 152.625 171.834  37
   2  -3  20 241.287 138.086  32
  -2  -3 -21 1072.14 262.350  22
  -2  -3 -21 1094.19 265.469  26
   2  -3  21 778.279 178.395  32
  -2  -3 -21 835.513 243.705  37
   2  -3  22-140.281 151.209  32
  -2  -3 -22 135.666 167.069  22
  -2  -3 -22 32.7420 173.257  37
  -2  -3 -22-18.8828 165.710  26
   2  -3  23-7.47389 102.613  32
  -2  -3 -23-24.1471 155.178  26
  -2  -3 -24 145.033 158.107  26
   2  -3  24 417.385 146.743  32
   2  -3  25 177.273 96.3833  32
  -2  -3 -25 181.395 146.479  26
  -2  -3 -26 9.43435 125.712  26
   2  -3  26 13.5047 72.9719  32
   2   3  26-33.2911 89.9834  32
   2   3  27 45.6058 78.3047  32
  -2  -3 -27 221.368 106.962  26
  -2  -4  27-107.494 114.320  31
  -2   4  27 142.001 89.4290  32
  -2   4  26-159.927 124.296  32
  -2  -4  26 105.086 122.041  31
  -2  -4  25 597.441 182.349  31
  -2   4  25 377.666 148.595  32
  -2   4  24 166.100 124.692  32
   2  -4 -24 148.799 146.460  26
  -2   4  23 283.795 145.863  32
  -2  -4  23 238.138 133.487  32
   2  -4 -23 237.930 172.921  26
  -2  -4  22 329.593 169.821  32
   2  -4 -22 248.482 184.073  26
   2  -4 -22 312.613 198.283  22
   2  -4 -21 2620.56 323.683  29
   2  -4 -21 2550.59 374.872  26
  -2  -4  21 2501.95 331.764  32
   2  -4 -21 2204.70 363.257  22
   2  -4 -20 4413.18 424.001  29
   2  -4 -20 4501.16 508.711  22
   2  -4 -20 4643.96 470.869  26
  -2  -4  20 4869.78 444.256  32
  -2  -4  20 4834.90 473.690  27
  -2  -4  19 1613.55 274.212  32
   2  -4 -19 1573.22 315.560  22
   2  -4 -19 1462.37 294.373  26
  -2  -4  19 1597.46 300.828  27
   2  -4 -19 1455.42 273.907  29
  -2  -4  18 1152.82 244.914  32
   2  -4 -18 1022.78 236.661  26
   2  -4 -18 732.330 240.191  22
  -2  -4  18 624.811 256.102  27
   2  -4 -18 1002.74 240.098  29
  -2  -4  17 2414.59 370.261  27
   2  -4 -17 2369.31 328.965  29
  -2  -4  17 2390.16 312.920  32
   2  -4 -17 1925.81 329.381  22
   2  -4 -17 2197.87 305.048  26
   2  -4 -16 602.320 206.549  22
   2   4 -16 1594.92 818.396  20
   2  -4 -15 1219.09 253.772  22
   2   4 -15 1696.14 858.807  20
   2   4 -14 2763.46 981.163  20
   2  -4 -14 3185.02 363.159  22
   2   4 -13-743.344 799.713  20
   2   4 -12-200.953 553.919  20
   2  -4 -12-40.0564 156.828   4
   2   4 -11 7524.64 1004.08  20
   2  -4 -11 9154.94 555.691   4
   2  -4 -10 1323.44 233.336   4
   2   4 -10 888.274 438.777  20
   2  -4  -9 12433.9 625.243   4
  -2  -4   9 12224.6 571.125   6
   2   4  -9 11934.2 940.394  20
  -2  -4   8 91.9698 85.4416   3
  -2  -4   8 104.177 122.692   6
   2  -4  -8 140.116 123.712   4
  -2  -4   8 84.8970 97.1576   9
   2   4  -8-17.6397 208.907  20
  -2  -4   7 2569.66 225.495   1
  -2  -4   7 2795.26 287.703   6
   2   4  -7 2402.41 370.197  20
  -2  -4   7 2766.56 235.092   3
  -2  -4   7 2863.80 230.120   9
   2  -4  -7 2410.06 271.457   4
  -2  -4   6 89.9332 115.949   6
   2   4  -6 107.311 154.110  20
   2  -4  -6 165.704 125.454   4
  -2  -4   6 103.895 103.186   1
   2  -4  -6 113.268 94.7508   8
  -2  -4   6 39.5810 88.3141   3
  -2  -4   6 69.9513 93.9285   9
  -2  -4   5 9917.40 462.398   1
   2  -4  -5 9512.83 492.687   4
  -2  -4   5 9816.92 493.858   6
   2  -4  -5 9957.26 484.479   8
  -2  -4   5 10118.6 399.699   9
   2   4  -5 9619.80 557.097  20
  -2  -4   5 9895.66 439.162   3
   2  -4  -4 4081.65 321.204   4
  -2  -4   4 4048.85 322.777   6
   2   4  -4 4492.43 360.415  20
   2  -4  -4 4058.61 319.202   8
  -2  -4   4 4235.35 319.511   1
  -2  -4   4 4218.34 301.357   3
  -2  -4   4 4031.77 264.890   9
   2   4  -3 9250.96 477.584  20
  -2  -4   3 9161.82 464.957   6
  -2  -4   3 9731.57 481.374   1
  -2  -4   3 9514.64 454.075   3
  -2  -4   3 10045.5 398.646   9
   2  -4  -3 9590.79 471.307   4
   2  -4  -3 9277.60 468.925   8
   2  -4  -2 15673.1 597.895   8
  -2  -4   2 17335.2 614.758   3
  -2  -4   2 17834.2 509.176   9
   2   4  -2 17090.4 606.138  20
   2  -4  -2 16350.8 590.866   4
  -2  -4   2 17368.7 656.144   1
   2  -4  -1 270520. 2414.99   8
  -2  -4   1 278646. 2446.57   3
  -2  -4   1 275451. 2583.40   1
  -2  -4   1 281781. 1964.93   9
   2   4  -1 284277. 2274.12  20
  -2  -4   1 284687. 1994.70  10
  -2  -4   1 279039. 1964.09  13
   2  -4  -1 270496. 2283.99   4
   2   4   0 669.533 137.369  20
   2  -4   0 866.617 159.743   4
   2  -4   0 900.061 166.073   8
  -2  -4   0 1013.38 194.454   3
  -2  -4   0 748.720 138.767  13
  -2  -4   0 815.803 135.776  10
  -2  -4   0 760.238 175.854   1
  -2  -4   0 744.076 132.030   9
   2  -4   1 206563. 2046.69   8
  -2  -4  -1 207545. 2293.87   1
  -2  -4  -1 204546. 2161.40   3
  -2  -4  -1 212170. 1776.17  10
   2  -4   1 211447. 1899.28   4
  -2  -4  -1 207702. 1752.55  13
  -2  -4  -1 206119. 1668.86   9
  -2  -4  -2 7228.02 347.363  10
  -2  -4  -2 7621.46 351.374  13
  -2  -4  -2 7412.37 335.455  12
  -2  -4  -2 7630.86 330.700   9
  -2  -4  -2 7412.17 434.087   3
  -2  -4  -2 7524.95 453.615   1
   2  -4   2 7296.04 361.595   4
   2  -4   2 7223.91 392.044   8
   2   4   2 7764.46 382.032  21
  -2  -4  -3 2738.95 210.422  12
   2  -4   3 2970.04 259.765   8
  -2  -4  -3 2831.11 277.318   3
  -2  -4  -3 2923.05 295.629   1
  -2  -4  -3 2784.62 229.825  13
  -2  -4  -3 2721.34 224.905  10
   2   4   3 2789.27 248.048  21
   2  -4   4 776.472 143.558   8
  -2  -4  -4 934.399 193.518   1
  -2  -4  -4 761.209 144.218  10
   2   4   4 922.611 165.365  21
  -2  -4  -4 1015.98 199.068   3
  -2  -4  -4 917.008 165.525  13
  -2  -4  -4 900.177 140.973  12
   2   4   5 42010.1 916.376  21
   2  -4   5 41764.9 870.280   8
  -2  -4  -5 45060.9 771.280  11
  -2  -4  -5 42475.2 1076.38   1
  -2  -4  -5 43141.0 781.732  22
  -2  -4  -5 42135.5 867.208  10
  -2  -4  -5 43100.5 1029.74   3
  -2  -4  -5 40939.2 804.842  12
  -2  -4  -5 41467.5 817.831  13
   2  -4   6 9323.34 408.564   8
   2   4   6 9587.44 463.919  21
  -2  -4  -6 9564.51 358.247  11
  -2  -4  -6 9296.17 391.026  12
  -2  -4  -6 9262.12 513.472   1
  -2  -4  -6 9183.34 419.443  10
  -2  -4  -6 9345.87 398.249  13
  -2  -4  -6 9171.58 489.864   3
  -2  -4  -6 9428.65 396.469  22
  -2  -4  -7 3354.44 317.638   1
  -2  -4  -7 3712.33 269.455  22
   2   4   7 3906.22 324.117  21
  -2  -4  -7 3931.92 329.051   3
  -2  -4  -7 3530.96 277.431  10
  -2  -4  -7 3802.65 227.148  11
  -2  -4  -7 3649.21 259.756  12
  -2  -4  -8 5470.10 413.010   1
  -2  -4  -8 5652.63 353.903  22
  -2  -4  -8 5916.53 402.363   3
   2   4   8 5572.30 397.619  21
  -2  -4  -8 5166.21 306.004  12
  -2   4  -8 5287.28 424.139  20
   2   4   9 36355.3 1049.84  21
  -2  -4  -9 34505.5 1007.95   1
  -2  -4  -9 36429.2 978.008   3
  -2  -4  -9 36299.9 931.870  22
  -2   4  -9 33872.9 1111.52  20
   2   4  10 251.702 139.082  21
  -2  -4 -10 191.131 123.079   1
  -2  -4 -10 327.461 141.444  22
  -2   4 -10-100.681 168.414  20
  -2   4 -11-47.0471 172.564  20
  -2  -4 -11 186.011 127.889  22
  -2  -4 -12 4270.11 390.417  22
  -2   4 -12 3954.75 501.568  20
  -2  -4 -13 10943.1 634.930  22
  -2   4 -13 10873.9 940.080  20
  -2  -4 -14 155.406 154.598  22
  -2  -4 -15 203.385 176.044  22
  -2  -4 -16 714.386 222.980  37
  -2  -4 -16 155.634 150.185  33
  -2  -4 -16 365.642 173.974  22
  -2  -4 -17 1546.76 285.482  26
  -2  -4 -17 1419.41 291.670  33
  -2  -4 -17 1661.75 313.703  22
  -2  -4 -17 2177.07 339.854  37
  -2  -4 -18 3050.83 391.773  33
  -2  -4 -18 2510.84 379.080  22
  -2  -4 -18 3068.12 392.718  26
  -2  -4 -18 2994.37 400.124  37
  -2  -4 -19 4259.88 475.147  22
  -2  -4 -19 4072.20 454.060  33
  -2  -4 -19 4295.34 464.255  37
  -2  -4 -19 4297.91 468.631  26
  -2  -4 -20 3724.69 445.403  22
  -2  -4 -20 4690.50 481.521  37
  -2  -4 -20 4593.60 468.411  26
  -2  -4 -21 206.302 173.162  22
  -2  -4 -21-67.1014 175.063  37
  -2  -4 -21 100.589 176.672  26
   2  -4  21 149.860 106.152  32
  -2  -4 -22 446.100 196.722  37
   2  -4  22 363.500 140.568  32
  -2  -4 -22 357.568 191.090  26
  -2  -4 -23 1241.85 260.704  26
  -2  -4 -24 120.540 167.187  26
  -2  -4 -25 368.224 163.072  26
   2   4  26 16.7149 82.3275  32
  -2  -4 -26-93.0958 123.269  26
  -2  -4 -27 261.320 117.971  26
   2   4  27 215.376 89.2927  32
  -2  -5  27-11.9316 85.1487  31
  -2  -5  26 429.265 149.711  31
  -2  -5  25 507.387 160.932  31
  -2   5  25 269.259 128.352  32
  -2   5  24 206.002 130.292  32
  -2  -5  24 349.036 160.759  31
   2   5 -23-79.1294 148.464  29
  -2   5  23 21.9787 100.059  32
   2  -5 -23 92.2228 164.962  26
   2  -5 -22-95.8805 170.049  26
   2  -5 -21 192.291 152.878  22
  -2  -5  21 125.983 146.161  27
   2  -5 -21-53.7965 192.780  26
   2  -5 -20 320.307 186.152  26
  -2  -5  20 156.294 171.300  27
  -2  -5  20 223.117 123.069  32
   2  -5 -20 68.0591 175.637  22
  -2  -5  19 581.814 185.141  32
  -2  -5  19 279.348 191.063  27
   2  -5 -19 440.138 232.502  29
   2  -5 -19 532.036 214.401  22
   2  -5 -19 391.179 199.554  26
  -2  -5  18 2035.88 292.982  32
   2  -5 -18 1697.30 293.242  29
  -2  -5  18 2036.09 317.612  27
   2  -5 -18 2010.28 356.993  22
   2  -5 -18 1890.51 329.236  26
  -2  -5  17 1098.25 286.515  27
   2  -5 -17 968.177 253.146  22
   2  -5 -17 1132.96 260.154  26
   2  -5 -17 924.319 254.127  29
  -2  -5  17 1207.44 227.776  32
   2  -5 -16 903.451 226.392  29
   2  -5 -16 417.025 193.962  22
   2  -5 -16 213.477 178.468  26
  -2  -5  16 1034.46 228.566  32
  -2  -5  16 291.807 186.775  27
   2   5 -15 2123.05 998.035  20
   2  -5 -15 1680.49 279.088  22
   2  -5 -14 160.280 125.973  22
   2   5 -14 560.203 825.114  20
   2  -5 -13 6337.84 519.730   4
   2   5 -13 7024.51 1287.13  20
   2  -5 -13 6547.73 500.617  22
   2  -5 -12 5306.38 473.184   4
   2   5 -12 5215.93 985.168  20
   2   5 -11-319.525 500.917  20
   2  -5 -11 61.2473 142.538   4
   2   5 -10 12537.6 1078.67  20
   2  -5 -10 12934.3 703.380   4
   2  -5 -10 12634.8 678.250   2
   2  -5  -9 488.229 183.352   4
   2   5  -9 739.738 330.104  20
   2   5  -8 19817.3 1051.53  20
  -2  -5   8 19043.1 586.235   9
   2  -5  -8 19387.7 823.648   4
  -2  -5   7 2666.90 257.165   3
   2  -5  -7 2355.88 301.372   4
  -2  -5   7 3186.61 290.709   1
   2   5  -7 2829.44 392.765  20
  -2  -5   7 2537.47 228.984   9
  -2  -5   6 197.598 101.463   9
  -2  -5   6 326.322 130.969   3
   2  -5  -6 158.553 126.840   4
  -2  -5   6 372.823 136.092   1
   2   5  -6 327.586 206.538  20
  -2  -5   5 9205.99 470.896   3
   2   5  -5 9116.08 573.857  20
  -2  -5   5 8790.60 400.058   9
   2  -5  -5 8619.75 518.308   4
  -2  -5   5 8756.21 490.607   1
  -2  -5   5 9616.75 419.570  10
  -2  -5   4 232.410 143.850   1
   2  -5  -4 173.650 119.646   4
  -2  -5   4 199.423 97.8461  10
   2   5  -4 114.179 141.123  20
  -2  -5   4 218.541 100.216   9
  -2  -5   4 238.417 142.951   3
  -2  -5   3 7737.41 382.092   9
  -2  -5   3 8061.44 460.104   3
  -2  -5   3 7793.52 480.632   1
   2  -5  -3 7889.80 477.935   8
  -2  -5   3 8334.50 391.014  13
  -2  -5   3 7773.20 380.665  10
   2   5  -3 8514.18 506.783  20
   2  -5  -3 8417.63 483.842   4
  -2  -5   2 51729.2 1234.24   1
   2  -5  -2 51273.0 1137.81   4
   2  -5  -2 49986.7 1165.03   8
  -2  -5   2 50598.0 948.409  10
  -2  -5   2 50555.6 949.151  13
  -2  -5   2 49955.5 1160.06   3
   2   5  -2 52471.8 1170.19  20
  -2  -5   2 51138.4 945.654   9
  -2  -5   1 110.598 98.4651   9
  -2  -5   1 129.213 126.063   3
  -2  -5   1 269.024 110.259  10
  -2  -5   1 168.041 141.285   1
   2  -5  -1 218.987 126.933   8
  -2  -5   1 96.3023 119.560  13
   2   5  -1 194.599 123.158  20
   2  -5  -1 221.488 108.992   4
  -2  -5   0 38316.9 848.855  13
   2  -5   0 40385.8 970.461   4
   2  -5   0 39047.0 1005.72   8
  -2  -5   0 39860.2 1113.55   1
  -2  -5   0 39743.6 862.862  10
  -2  -5   0 39424.3 1051.50   3
  -2  -5   0 38650.2 813.322   9
  -2  -5  -1 3158.61 320.283   3
   2  -5   1 2643.68 272.209   8
  -2  -5  -1 2715.79 241.928  10
  -2  -5  -1 2714.44 244.984  13
   2  -5   1 2838.34 230.431  11
  -2  -5  -1 2721.37 304.299   1
   2  -5   1 2852.74 267.474   4
   2  -5   2 10216.0 511.613   8
  -2  -5  -2 10847.7 458.685  12
   2   5   2 10616.9 470.795  21
  -2  -5  -2 11191.9 472.735  13
   2  -5   2 10826.9 427.468  11
  -2  -5  -2 9883.11 576.601   1
  -2  -5  -2 10735.2 469.199  10
  -2  -5  -2 10339.6 561.494   3
  -2  -5  -3 26871.5 716.069  12
  -2  -5  -3 28201.8 744.330  13
  -2  -5  -3 26473.3 940.691   1
   2  -5   3 26570.7 807.111   8
   2   5   3 26743.8 737.458  21
  -2  -5  -3 27988.5 765.187  10
   2  -5   3 28840.1 684.108  11
  -2  -5  -3 26803.1 902.553   3
  -2  -5  -4 402.649 135.636  10
  -2  -5  -4 298.185 148.456   1
   2  -5   4 313.661 92.4810  12
  -2  -5  -4 236.414 132.528   3
   2  -5   4 237.503 93.2089  11
  -2  -5  -4 278.863 104.207  12
   2   5   4 408.458 132.333  21
  -2  -5  -4 443.761 112.578  11
  -2  -5  -4 703.972 112.942  22
  -2  -5  -4 593.586 158.352  13
  -2  -5  -5 34718.8 1096.52   1
   2  -5   5 33594.7 720.038  11
  -2  -5  -5 33212.5 819.058  12
  -2  -5  -5 35681.2 788.215  11
  -2  -5  -5 34489.8 1033.44   3
  -2  -5  -5 33241.3 698.505  22
  -2  -5  -5 33032.7 863.745  10
   2   5   5 34529.3 867.806  21
  -2  -5  -6 16785.1 772.846   1
  -2  -5  -6 16971.9 544.591  11
   2   5   6 16918.9 631.808  21
  -2  -5  -6 16580.7 530.079  22
  -2  -5  -6 16941.9 737.562   3
  -2  -5  -6 16668.8 624.845  10
  -2  -5  -6 17197.6 604.201  12
  -2  -5  -7 52119.0 942.279  11
  -2  -5  -7 51069.6 1052.63  12
   2   5   7 53914.4 1172.34  21
  -2  -5  -7 50427.1 1270.90   3
  -2  -5  -7 52399.1 1006.42  22
  -2  -5  -7 52072.4 1358.38   1
  -2  -5  -7 51361.7 1104.00  10
   2   5   8 37378.5 1020.18  21
  -2  -5  -8 38109.6 1110.85   3
  -2   5  -8 35374.4 1163.23  20
  -2  -5  -8 37557.8 955.366  10
  -2  -5  -8 37270.3 909.018  22
  -2  -5  -8 37447.0 916.679  12
  -2  -5  -8 37409.9 1162.20   1
  -2   5  -9 45478.4 1358.26  20
  -2  -5  -9 49165.1 1066.01  12
  -2  -5  -9 48887.3 1265.43   3
  -2  -5  -9 47598.9 1089.48  22
  -2  -5  -9 47571.1 1319.08   1
  -2  -5 -10 14588.2 736.347   1
  -2  -5 -10 14674.1 650.005  22
  -2   5 -10 14206.5 802.856  20
  -2   5 -11 1437.67 301.366  20
  -2  -5 -11 1448.74 228.347  22
  -2  -5 -12 2648.18 318.936  22
  -2   5 -12 2492.68 406.345  20
  -2   5 -13 256.107 311.856  20
  -2  -5 -13 80.7085 121.656  22
  -2   5 -14 248.373 370.776  20
  -2  -5 -14 60.3667 131.306  22
  -2  -5 -15-47.4529 144.026  33
  -2  -5 -15 104.619 190.499  37
  -2  -5 -15 135.980 171.200  26
  -2  -5 -15 334.188 185.920  22
  -2  -5 -16 394.836 190.817  37
  -2  -5 -16 407.424 185.434  22
  -2  -5 -16 360.345 186.305  33
  -2  -5 -16 443.628 197.631  26
  -2  -5 -17 1452.59 290.278  37
  -2  -5 -17 1736.06 301.272  33
  -2  -5 -17 1748.92 306.845  26
  -2  -5 -17 2251.34 359.556  22
  -2  -5 -18 1320.48 294.478  37
  -2  -5 -18 1362.90 297.620  26
  -2  -5 -18 931.627 255.226  22
  -2  -5 -18 1272.27 273.701  33
  -2  -5 -19 1479.84 300.872  22
  -2  -5 -19 1940.58 325.378  26
  -2  -5 -19 1887.38 331.934  37
  -2  -5 -20 351.389 217.260  26
  -2  -5 -20 229.355 173.268  37
  -2  -5 -20 343.631 184.840  22
  -2  -5 -21-103.360 180.317  37
  -2  -5 -21-5.65001 177.973  26
  -2  -5 -22 66.2507 174.535  26
  -2  -5 -23 942.803 233.355  26
  -2  -5 -24-143.334 179.836  26
  -2  -5 -25 401.149 159.709  26
  -2  -5 -26 382.904 158.587  34
   2   5  26 251.557 102.035  32
  -2  -6  26 300.961 121.826  31
  -2  -6  25-521.960 157.773  31
  -2  -6  24 293.245 146.760  31
  -2  -6  23 66.2073 124.613  31
   2  -6 -23 434.073 195.005  34
   2  -6 -22-213.095 190.907  34
   2  -6 -21 666.697 254.876  34
  -2  -6  21 508.162 189.936  27
   2  -6 -21 492.892 205.342  26
   2  -6 -20 454.294 222.855  26
  -2  -6  20 308.404 170.320  27
   2  -6 -20 461.386 204.677  22
   2  -6 -20 32.7143 222.664  34
   2  -6 -19 1511.69 322.134  22
  -2  -6  19 1150.50 244.947  27
   2  -6 -19 1302.95 296.140  34
   2  -6 -19 1428.11 291.969  26
   2  -6 -18 358.930 191.818  22
   2  -6 -18 320.686 217.487  34
  -2  -6  18 607.883 243.533  27
   2  -6 -18 544.025 215.067  26
   2  -6 -17-225.901 217.869  22
  -2  -6  17 142.942 204.423  27
   2  -6 -17-220.959 205.573  26
   2  -6 -16 3236.34 405.970  22
   2  -6 -16 3028.58 369.380  26
  -2  -6  16 3383.84 406.772  27
   2  -6 -15 715.631 229.010  22
   2  -6 -15 1126.36 261.123  26
  -2  -6  15 370.562 225.927  27
   2  -6 -14 442.793 173.545  22
   2   6 -14-640.728 1063.53  20
   2  -6 -13 651.011 191.168  22
   2   6 -13 522.989 728.720  20
   2   6 -12-1083.52 679.360  20
   2  -6 -12 28.7822 128.882  22
   2  -6 -11 916.958 197.687  22
   2  -6 -11 676.294 222.891   4
   2   6 -11 704.312 472.719  20
   2  -6 -10 8486.54 621.997   4
   2  -6 -10 7884.56 480.660  22
   2   6 -10 8458.71 913.557  20
   2  -6 -10 7905.71 604.127   2
   2  -6  -9 2335.87 339.812   2
   2  -6  -9 2498.49 266.744  22
   2   6  -9 2644.94 520.747  20
   2  -6  -9 2443.71 360.632   4
   2  -6  -8 185.998 173.923   4
   2  -6  -8-80.6907 137.759   2
   2   6  -8 4.16305 218.643  20
  -2  -6   7 2382.95 237.997   9
  -2  -6   7 2837.06 313.176   1
   2   6  -7 2713.75 405.960  20
   2  -6  -7 2270.46 325.683   4
   2  -6  -6 4246.89 424.791   4
   2   6  -6 4185.09 461.728  20
  -2  -6   6 4788.33 403.702   1
  -2  -6   6 4471.75 322.304   9
  -2  -6   6 4846.89 336.117  10
  -2  -6   6 4427.14 372.059   3
  -2  -6   5 26108.9 883.881   3
   2   6  -5 24865.4 1012.08  20
  -2  -6   5 27350.1 962.685   1
  -2  -6   5 23855.1 723.375   9
   2  -6  -5 24704.3 950.957   4
  -2  -6   5 26317.2 758.748  10
  -2  -6   4 1745.44 221.630  10
  -2  -6   4 1904.16 288.410   1
  -2  -6   4 1859.24 261.919   3
   2  -6  -4 1674.47 272.956   4
   2   6  -4 1643.32 288.221  20
  -2  -6   3 11059.4 633.615   1
  -2  -6   3 10519.6 591.410   3
  -2  -6   3 10846.1 493.690  10
   2   6  -3 10698.0 622.746  20
   2  -6  -3 10910.2 610.768   4
   2  -6  -2 226.765 133.872   4
   2   6  -2 128.376 116.483  20
  -2  -6   2 206.328 148.474   3
  -2  -6   2 109.969 148.333   1
  -2  -6   2 186.124 129.423  10
   2   6  -1 40.4515 114.033  20
  -2  -6   1 88.5250 156.122   3
  -2  -6   1 110.859 113.859  10
  -2  -6   1 95.9864 137.560   1
   2  -6  -1 9.42623 134.465   4
  -2  -6   0 947.619 216.176   3
   2   6   0 985.828 192.837  20
  -2  -6   0 1127.09 180.427  10
  -2  -6   0 1152.04 234.923   1
  -2  -6  -1 785.142 212.539   3
  -2  -6  -1 612.515 192.883   1
  -2  -6  -1 725.522 164.686  10
  -2  -6  -2 28851.9 852.853  10
   2  -6   2 29569.2 783.861  11
   2  -6   2 29376.9 758.634  12
  -2  -6  -2 28402.1 1071.84   1
  -2  -6  -2 29872.2 1044.34   3
   2   6   2 29580.5 837.530  21
  -2  -6  -3 48691.8 1344.76   3
   2  -6   3 48427.1 957.827  12
  -2  -6  -3 47412.0 1066.65  12
  -2  -6  -3 45733.9 1087.18  10
  -2  -6  -3 48202.1 1412.51   1
  -2  -6  -3 48325.1 1028.34  11
   2  -6   3 48906.7 1003.24  11
   2   6   3 46225.5 1021.61  21
   2  -6   4 60916.4 1050.81  12
   2   6   4 58104.7 1161.41  21
   2  -6   4 58385.9 1093.50  11
  -2  -6  -4 59362.3 1573.44   1
  -2  -6  -4 57648.4 1240.98  10
  -2  -6  -4 59009.6 1489.43   3
  -2  -6  -4 58775.7 1206.20  12
  -2  -6  -4 59600.9 1146.09  11
  -2  -6  -5 20655.7 732.116  12
  -2  -6  -5 20679.5 677.696  11
  -2  -6  -5 19778.5 870.720   3
  -2  -6  -5 20143.3 749.721  10
   2  -6   5 21408.4 612.368  12
  -2  -6  -5 20978.7 950.607   1
   2  -6   5 20301.5 636.220  11
  -2  -6  -6 116.326 155.106   1
  -2  -6  -6 30.9618 106.449  11
  -2  -6  -6-5.17293 142.105   3
  -2  -6  -6 42.9501 101.006  12
   2  -6   6 134.515 101.906  11
  -2  -6  -6 179.313 143.390  10
  -2  -6  -7 16204.4 596.925  11
  -2  -6  -7 16262.0 567.406  22
   2  -6   7 16717.1 735.853   2
  -2  -6  -7 16437.2 669.345  12
  -2  -6  -7 16474.4 691.910  10
  -2  -6  -7 16722.1 811.479   3
  -2  -6  -7 15713.0 829.152   1
  -2  -6  -8 41150.9 965.848  22
  -2   6  -8 40714.7 1341.97  20
  -2  -6  -8 42467.9 1088.97  12
  -2  -6  -8 41757.1 1353.35   1
  -2  -6  -8 41402.0 1095.86  10
  -2  -6  -9 387.430 149.312  22
  -2  -6  -9 379.873 168.415  12
  -2  -6  -9 265.764 174.205   1
  -2   6  -9 168.695 190.434  20
  -2  -6 -10 6080.33 428.064  22
  -2  -6 -10 6316.02 541.552   1
  -2   6 -10 6138.33 572.513  20
  -2  -6 -11 1712.39 260.141  22
  -2   6 -11 1463.64 329.232  20
  -2  -6 -12 2337.59 299.323  22
  -2   6 -12 2689.20 442.989  20
  -2  -6 -13 3468.86 378.281  22
  -2   6 -13 3419.19 522.814  20
  -2  -6 -14-249.352 188.892  33
  -2  -6 -14 47.7092 142.960  22
  -2  -6 -14-126.213 174.248  37
  -2  -6 -14-178.123 180.005  26
  -2  -6 -15 534.927 197.048  26
  -2  -6 -15 968.065 264.499  37
  -2  -6 -15 1235.00 274.759  22
  -2  -6 -15 574.479 174.596  33
  -2  -6 -16 335.568 180.685  22
  -2  -6 -16-17.5473 160.217  26
  -2  -6 -16-34.0413 167.263  37
  -2  -6 -16 24.3087 143.412  33
  -2  -6 -17 1267.93 277.575  26
  -2  -6 -17 1199.52 266.049  22
  -2  -6 -17 799.917 236.646  37
  -2  -6 -18 5108.91 514.037  37
  -2  -6 -18 5958.62 546.635  22
  -2  -6 -18 5598.57 495.799  26
  -2  -6 -19 522.732 204.777  37
  -2  -6 -19 592.746 217.452  22
  -2  -6 -19 684.063 242.064  26
  -2  -6 -20-73.3704 213.193  37
  -2  -6 -20 45.0722 171.623  26
  -2  -6 -21 680.739 203.298  26
  -2  -6 -22 3686.06 386.707  26
  -2  -6 -23 508.962 185.343  26
  -2  -6 -24 972.352 236.400  34
  -2  -6 -24 916.844 195.381  26
  -2  -6 -25 169.916 144.373  34
  -2  -6 -25 127.111 114.430  26
  -2  -7  26 126.690 98.1991  31
  -2  -7  25 434.005 130.346  31
  -2  -7  24-109.619 114.304  31
   2  -7 -24-110.561 147.855  34
  -2  -7  23 1016.03 204.928  31
   2  -7 -23 388.519 182.692  34
   2  -7 -22 462.158 221.358  34
  -2  -7  22 1.23868 123.996  31
  -2  -7  21 501.879 186.722  27
   2  -7 -21 319.107 183.501  34
  -2  -7  20 1886.41 295.237  27
   2  -7 -20 2436.38 380.003  34
   2  -7 -19-107.317 230.366  34
   2  -7 -19 70.8132 173.090  26
   2  -7 -19 61.2700 131.017  22
  -2  -7  19 6.34351 156.790  27
   2  -7 -18-117.294 183.983  22
   2  -7 -18 374.233 221.125  34
   2  -7 -18 620.015 216.049  26
  -2  -7  18 324.607 204.811  27
  -2  -7  17 8373.04 598.817  27
   2  -7 -17 8622.55 672.594  34
   2  -7 -17 7570.81 575.801  26
   2  -7 -17 7783.16 621.351  22
   2  -7 -16-19.8182 208.446  34
   2  -7 -16-31.0057 196.144  26
   2  -7 -16-279.798 178.114  22
  -2  -7  16-79.6051 259.932  27
   2  -7 -15 1171.29 236.761  26
   2  -7 -15 1881.69 311.896  22
   2  -7 -15 1903.99 383.296  34
  -2  -7  15 1646.09 337.795  27
  -2  -7  14 7303.55 584.346  27
   2  -7 -14 6500.86 520.342  22
   2  -7 -14 6928.81 630.538  34
   2  -7 -14 6573.27 493.711  26
   2  -7 -13-2.88016 156.346  12
  -2  -7  13-36.6543 240.297  27
   2  -7 -13-534.223 243.653  34
   2   7 -12 2555.14 744.134  20
   2   7 -11 456.877 475.100  20
   2   7 -10 497.965 387.635  20
   2  -7 -10 1113.60 301.877   2
   2  -7  -9 5480.34 561.308   2
   2   7  -9 4823.88 673.839  20
   2   7  -8 1091.40 363.685  20
   2  -7  -8 1436.98 316.024   2
   2   7  -7 181.311 228.314  20
   2  -7  -7 210.994 155.663   2
   2  -7  -6 5076.10 531.927   2
  -2  -7   6 5128.36 391.977  10
   2   7  -6 5144.32 546.434  20
  -2  -7   6 4945.47 462.711   1
   2   7  -5 3714.09 446.752  20
  -2  -7   5 3906.34 405.556   1
  -2  -7   5 3971.59 341.717  10
  -2  -7   4 1213.82 265.236   1
  -2  -7   4 1209.26 207.820  10
   2   7  -4 1072.83 265.118  20
  -2  -7   4 1387.56 268.815   3
   2   7  -3 4591.48 466.740  20
  -2  -7   3 4323.18 427.891   3
  -2  -7   3 3905.78 340.952  10
  -2  -7   3 4508.34 461.155   1
  -2  -7   2 2655.80 287.733  10
   2   7  -2 2590.20 333.886  20
  -2  -7   2 3093.01 396.414   1
  -2  -7   2 3332.79 386.937   3
  -2  -7   1 95.0011 130.780  10
  -2  -7   1 75.7389 159.138   3
  -2  -7   1 65.3578 169.341   1
   2   7  -1 12.8196 128.683  20
  -2  -7   0 10921.5 725.371   1
  -2  -7   0 10464.7 558.881  10
   2   7   0 10609.2 613.859  20
  -2  -7   0 11607.9 712.610   3
   2  -7   0 10827.4 532.759  12
  -2  -7  -1 1565.72 314.047   1
  -2  -7  -1 1558.71 280.417   3
   2   7   1 1433.13 239.486  20
   2  -7   1 1486.08 222.575  12
  -2  -7  -1 1607.58 248.461  10
  -2  -7  -2 21475.9 766.715  11
   2  -7   2 22070.8 726.091  12
  -2  -7  -2 22097.4 995.003   3
  -2  -7  -2 23866.8 1095.35   1
  -2  -7  -2 21784.9 820.125  10
  -2  -7  -3 555.330 238.557   3
  -2  -7  -3 420.934 194.687   1
   2  -7   3 403.885 130.095  12
  -2  -7  -3 423.668 155.517  11
  -2  -7  -3 278.172 146.467  10
  -2  -7  -4 354.504 155.552  11
  -2  -7  -4 193.849 177.013   1
  -2  -7  -4 111.981 136.177  10
   2  -7   4 96.4441 90.5836  12
  -2  -7  -5 12861.6 645.104  12
  -2  -7  -5 12874.3 597.422  11
  -2  -7  -5 12716.7 773.685   3
   2  -7   5 12816.7 729.061   2
  -2  -7  -5 13018.0 833.716   1
  -2  -7  -5 12704.9 656.421  10
  -2  -7  -6 11309.9 560.344  11
  -2  -7  -6 11974.4 634.261  12
   2  -7   6 10910.9 669.985   2
  -2  -7  -6 11035.6 625.716  10
  -2  -7  -6 11602.6 780.927   1
  -2  -7  -7 4527.81 404.039  12
  -2  -7  -7 5003.43 528.708   1
  -2  -7  -7 4714.94 366.541  11
  -2  -7  -7 4593.89 419.180  10
  -2   7  -7 4829.22 511.448  20
  -2  -7  -8 1279.08 283.920   1
  -2   7  -8 1624.10 313.732  20
  -2  -7  -8 1363.00 259.254  10
  -2  -7  -9 1403.56 290.656   1
  -2   7  -9 1382.68 325.822  20
  -2  -7 -10 290.786 172.256   1
  -2   7 -10 460.034 223.872  20
  -2   7 -11 29.0205 272.352  20
  -2  -7 -11-89.7893 126.515  22
  -2  -7 -12 225.199 141.992  22
  -2   7 -12 59.7583 248.725  20
   2  -7  13 3015.64 339.540  25
  -2  -7 -13 3128.41 370.393  37
  -2  -7 -13 2919.74 344.575  22
   2  -7  13 3000.65 337.314  27
  -2  -7 -14 429.296 189.598  26
   2  -7  14 235.316 145.335  25
  -2  -7 -14 187.953 140.866  22
   2  -7  14 252.779 204.379  27
  -2  -7 -14-100.206 183.241  33
  -2  -7 -14-58.7942 159.645  37
  -2  -7 -15 16102.6 833.890  37
  -2  -7 -15 18298.9 878.137  22
  -2  -7 -15 16409.9 763.692  26
  -2  -7 -16 432.260 201.881  26
  -2  -7 -16 450.786 211.483  37
  -2  -7 -16 113.262 147.145  22
  -2  -7 -17 14126.3 733.865  26
  -2  -7 -17 15309.5 830.352  22
  -2  -7 -17 14743.8 822.480  37
  -2  -7 -18 6386.21 537.046  22
  -2  -7 -18 5948.24 492.042  26
  -2  -7 -18 5568.71 523.810  37
  -2  -7 -19 63.9371 158.352  26
  -2  -7 -19-29.5066 184.260  37
  -2  -7 -20 299.415 165.192  26
  -2  -7 -21 502.430 191.669  26
  -2  -7 -22-5.02934 181.993  34
  -2  -7 -22 373.554 173.500  26
  -2  -7 -23 1406.72 258.161  34
  -2  -7 -23 1718.88 246.309  26
  -2  -7 -24 583.443 181.777  34
  -2  -7 -24 266.510 136.353  26
  -2  -7 -25 2366.85 268.050  34
  -2  -8  24 433.740 120.895  31
   2  -8 -24 452.902 161.251  34
  -2  -8  23 86.8346 110.065  31
   2  -8 -23 148.894 151.995  34
   2  -8 -22 495.382 197.026  34
  -2  -8  22 713.422 176.136  31
  -2  -8  21 184.591 127.899  31
  -2  -8  21 234.398 157.318  27
   2  -8 -21 180.931 180.838  34
  -2  -8  20-98.5443 138.857  31
   2  -8 -20 58.3348 233.319  34
  -2  -8  20-105.038 153.409  27
   2  -8 -19 381.560 230.704  34
  -2  -8  19-50.1564 190.668  27
  -2  -8  18-253.748 184.213  27
   2  -8 -18 399.330 239.876  34
  -2  -8  17-316.601 237.404  27
   2  -8 -17-161.752 210.687  34
   2  -8 -16 7346.10 657.745  34
  -2  -8  16 8105.35 617.330  27
   2  -8 -15 870.502 297.121  34
  -2  -8  15 1215.79 308.737  27
   2  -8 -14 1689.81 297.607  12
  -2  -8  14 1598.35 335.822  27
   2  -8 -14 1646.68 352.466  34
   2  -8 -13 56.2738 201.353  34
  -2  -8  13 112.051 248.911  27
   2  -8 -13-154.662 184.548  12
   2  -8 -12 2136.92 348.570  12
   2  -8 -12 2323.48 396.730  34
  -2  -8  12 2942.65 429.269  27
  -2  -8  11-94.3357 282.549  27
   2  -8 -11 510.211 198.787  10
   2  -8 -11 291.569 175.004  12
   2  -8 -11 513.010 232.118  34
   2  -8 -10 603.894 224.756  12
   2  -8 -10 618.083 231.170   2
   2  -8  -9-123.196 206.586   2
   2  -8  -9-103.022 178.846  12
   2   8  -9-382.593 377.748  20
   2   8  -8 6458.78 755.768  20
   2  -8  -8 6005.62 640.739   2
   2  -8  -7 949.342 279.101   2
   2   8  -7 1446.86 396.630  20
   2  -8  -6 1518.33 354.915   2
   2   8  -6 1912.26 402.869  20
  -2  -8   6 1696.11 306.618   1
   2  -8  -5 273.532 192.046   2
  -2  -8   5 36.4491 169.710   1
   2   8  -5-301.735 223.933  20
  -2  -8   5 198.904 154.961  10
   2  -8  -4 1272.64 245.262  12
   2   8  -4 1909.34 363.390  20
   2  -8  -4 1456.62 330.352   2
  -2  -8   4 1651.61 328.807   1
  -2  -8   4 1546.15 255.863  10
  -2  -8   3 865.436 270.632   1
   2  -8  -3 1505.60 342.785   2
   2  -8  -3 740.563 200.864  12
   2   8  -3 1354.10 307.242  20
  -2  -8   3 1403.98 260.469  10
   2   8  -2 4253.86 466.944  20
   2  -8  -2 3729.79 377.140  12
   2  -8  -2 3848.82 493.596   2
  -2  -8   2 3839.40 385.716  10
  -2  -8   2 4147.58 486.369   1
   2  -8  -1 5479.23 431.262  12
   2   8  -1 6409.89 541.798  20
  -2  -8   1 5588.43 565.093   1
  -2  -8   1 5487.22 454.979  10
   2  -8  -1 5479.50 579.648   2
  -2  -8   1 5224.96 439.064  11
   2  -8   0 44788.2 1575.47   2
  -2  -8   0 42355.3 1182.41  11
   2  -8   0 42003.2 1129.04  12
  -2  -8   0 43853.2 1248.46  10
   2   8   0 43772.5 1329.91  20
  -2  -8   0 45168.9 1600.64   1
   2  -8   1 1624.56 238.600  12
  -2  -8  -1 1791.22 287.176  10
  -2  -8  -1 1846.30 270.509  11
  -2  -8  -1 1561.29 342.999   1
   2  -8   1 1951.77 360.376   2
  -2  -8  -2 4878.12 418.864  11
   2  -8   2 5337.63 546.760   2
  -2  -8  -2 5069.86 566.185   1
   2  -8   2 5161.52 396.878  12
  -2  -8  -2 4727.96 438.026  10
  -2  -8  -3 10153.2 797.412   1
  -2  -8  -3 9018.15 553.771  11
   2  -8   3 9946.35 532.135  12
  -2  -8  -3 8882.15 599.401  10
   2  -8   3 9691.58 721.517   2
  -2  -8  -4 773.526 240.647   1
   2  -8   4 710.684 169.549  12
  -2  -8  -4 863.407 214.860  11
  -2  -8  -4 922.372 243.463  10
   2  -8   4 748.916 212.538   2
  -2  -8  -5 4650.79 557.567   1
   2  -8   5 5083.52 521.000   2
  -2  -8  -5 5148.41 424.181  11
  -2  -8  -5 4609.52 449.418  10
  -2  -8  -6 7831.45 518.226  11
   2  -8   6 7267.57 602.176   2
  -2  -8  -6 7387.56 562.356  10
  -2  -8  -6 7879.07 708.964   1
  -2  -8  -7 1193.62 314.918   1
  -2  -8  -7 932.078 261.429  10
  -2   8  -7 1068.15 308.411  20
  -2  -8  -8 1540.28 347.657   1
  -2   8  -8 1152.75 336.629  20
  -2  -8  -8 1302.32 276.338  10
  -2  -8  -9 1363.44 323.907   1
  -2   8  -9 1415.80 358.174  20
   2  -8  10-116.530 221.143  27
  -2  -8 -10-778.956 261.872   1
   2  -8  10-251.168 214.115  25
  -2  -8 -11 8216.40 553.379  37
   2  -8  11 8452.34 533.708  27
   2  -8  11 8951.83 580.593  25
   2  -8  12 981.666 230.747  25
   2  -8  12 594.820 216.790  27
  -2  -8 -12 595.449 213.464  37
   2  -8  13 8787.11 577.478  25
  -2  -8 -13 8089.99 584.989  37
   2  -8  13 8412.88 552.212  27
   2  -8  14 4169.06 409.937  27
  -2  -8 -14 3112.38 385.669  37
   2  -8  14 3691.89 387.778  25
  -2  -8 -15 54.1113 150.388  37
   2  -8  15 326.460 193.255  27
   2  -8  15 33.3695 137.010  25
   2  -8  16 2089.31 299.330  27
  -2  -8 -16 2129.33 334.814  37
  -2  -8 -17-496.805 205.986  26
  -2  -8 -17-121.116 161.765  37
  -2  -8 -18 1022.44 232.764  26
  -2  -8 -19-10.2541 153.235  26
  -2  -8 -19-72.9832 177.648  34
  -2  -8 -20 466.083 170.561  26
  -2  -8 -20 356.328 208.798  34
  -2  -8 -21-162.470 123.797  26
  -2  -8 -21-149.575 202.074  34
  -2  -8 -22 61.1732 156.301  34
  -2  -8 -22 94.7579 123.999  26
  -2  -8 -23 168.813 149.610  34
  -2  -8 -24-75.7675 121.195  34
   2  -8  24-54.9311 80.7676  31
  -2  -9  23 410.616 110.679  31
  -2  -9  22 169.861 111.872  31
   2  -9 -22-299.128 178.935  34
  -2  -9  21 402.772 146.356  31
  -2  -9  21 212.592 139.435  27
   2  -9 -21 257.363 173.017  34
   2  -9 -20-248.980 181.523  34
  -2  -9  20-0.35865 119.615  31
  -2  -9  20-179.527 164.726  27
  -2  -9  19 895.069 202.535  31
   2  -9 -19 743.509 276.999  34
  -2  -9  19 1339.53 254.317  27
  -2  -9  18 33.7091 140.150  31
  -2  -9  18-198.681 196.506  27
   2  -9 -18-368.031 245.715  34
   2  -9 -17 505.864 272.973  34
  -2  -9  17 157.789 145.735  31
  -2  -9  17 200.925 184.456  27
   2  -9 -16 601.980 296.698  34
  -2  -9  16 755.312 261.039  27
  -2  -9  16 729.719 192.021  31
   2  -9 -15 51.3118 211.963  34
  -2  -9  15-231.867 228.523  27
   2  -9 -14 7837.45 680.406  34
  -2  -9  14 9806.46 690.621  27
   2  -9 -14 7680.65 623.343  12
   2  -9 -13 2837.58 443.358  34
   2  -9 -13 2184.82 360.557  12
  -2  -9  13 2672.32 399.477  27
   2  -9 -12 404.193 187.943  12
  -2  -9  12-49.9907 220.881  27
   2  -9 -12 68.2126 234.319  34
  -2  -9  11 1845.71 304.750  25
   2  -9 -11 2064.90 363.328  12
   2  -9 -11 2200.94 393.238  34
   2  -9 -11 1401.12 287.238  10
  -2  -9  11 1587.93 348.041  27
   2  -9 -10-6.85095 178.474  12
  -2  -9  10 54.1075 162.230  25
  -2  -9  10-22.1335 224.108  27
   2  -9 -10 11.3287 213.399  34
   2  -9 -10-39.0784 176.894  10
  -2  -9  10 18.7488 155.284  11
   2  -9  -9 47.0800 182.893  12
   2  -9  -9 687.097 225.125  27
  -2  -9   9 7.45612 166.686  25
  -2  -9   9 683.321 223.954  11
   2  -9  -9 415.301 237.796  34
   2  -9  -9 278.720 193.745  10
  -2  -9   9 390.198 243.879  27
  -2  -9   8 2824.92 371.785  25
   2  -9  -8 3031.52 406.709  12
   2  -9  -8 3346.52 427.021  34
  -2  -9   8 3796.80 442.282  27
  -2  -9   8 3136.15 372.788  11
   2  -9  -7 691.149 296.727   2
   2  -9  -7 1216.47 285.441  34
   2  -9  -7 1098.24 272.549  12
   2   9  -7 972.975 364.710  20
  -2  -9   7 1157.39 254.546  11
  -2  -9   6 224.581 184.938  11
   2  -9  -6 94.6584 155.802  12
   2   9  -6 300.253 265.689  20
   2  -9  -6 157.908 207.550   2
  -2  -9   5 12704.0 837.305   1
   2  -9  -5 11745.5 939.331   2
  -2  -9   5 12368.0 726.929  11
   2  -9  -5 11624.6 724.130  12
   2   9  -5 12040.2 909.019  20
  -2  -9   4 2273.29 384.667   1
  -2  -9   4 1864.89 308.516  11
   2  -9  -4 2082.69 334.714  12
  -2  -9   4 2371.49 346.540  10
   2   9  -4 2566.04 461.179  20
   2  -9  -4 2011.03 419.422   2
   2  -9  -3 311.711 173.230  12
  -2  -9   3 371.009 198.699  10
  -2  -9   3 351.663 195.801   1
  -2  -9   3 258.266 169.657  11
   2  -9  -3 429.889 253.289   2
   2   9  -3 166.843 232.085  20
  -2  -9   2 4332.54 530.763   1
   2  -9  -2 3774.53 402.328  12
  -2  -9   2 3504.90 409.760  10
   2   9  -2 3419.97 449.773  20
   2  -9  -2 3564.01 509.991   2
  -2  -9   2 3844.93 414.692  11
  -2  -9   1 2064.25 325.100  11
  -2  -9   1 2586.46 451.484   1
  -2  -9   1 1771.41 319.962  10
   2  -9  -1 1802.84 294.088  12
   2  -9  -1 2231.16 404.030   2
  -2  -9   0 9109.93 776.517   1
   2  -9   0 7507.34 532.105  12
  -2  -9   0 7707.47 562.009  11
  -2  -9   0 7508.15 583.116  10
   2  -9   0 8942.59 784.012   2
   2  -9   1 2533.92 432.929   2
  -2  -9  -1 3655.78 516.775   1
   2  -9   1 3080.64 353.833  12
  -2  -9  -1 3659.24 430.060  10
  -2  -9  -1 3083.77 373.786  11
  -2  -9  -2 2863.10 456.529   1
   2  -9   2 3379.95 479.389   2
  -2  -9  -2 2705.36 384.286  10
   2  -9   2 2909.68 334.039  12
  -2  -9  -2 2801.41 363.444  11
   2  -9   3 5360.65 429.350  12
  -2  -9  -3 4915.91 500.645  10
  -2  -9  -3 5471.86 479.019  11
  -2  -9  -3 5302.46 637.730   1
   2  -9   3 4979.44 567.560   2
  -2  -9  -4 388.230 180.827  11
   2  -9   4 89.6779 215.786   2
  -2  -9  -4 164.354 192.187   1
  -2  -9  -4 424.334 225.924  10
   2  -9   5 439.415 234.043   2
  -2  -9  -5 191.976 250.100   1
  -2  -9  -5 97.0288 139.406  11
  -2  -9  -5 121.752 200.146  10
   2  -9   6 1261.27 234.008  10
  -2   9  -6 1579.48 371.077  20
  -2  -9  -6 1063.53 286.237   1
  -2  -9  -6 1187.25 277.422  10
   2  -9   7-136.915 189.081  25
  -2  -9  -7 79.5813 185.052  10
   2  -9   7 115.317 171.900  27
  -2  -9  -8 69.3303 182.192  34
   2  -9   8 135.267 147.147  25
   2  -9   8 36.7158 185.307  27
   2  -9   9 2885.30 369.124  25
  -2  -9  -9 2537.32 362.339  34
   2  -9   9 3274.30 369.404  27
   2  -9  10 2665.91 351.385  25
   2  -9  10 2734.73 370.134  27
  -2  -9 -10 2141.78 382.275  34
  -2  -9 -11-177.400 209.110  34
   2  -9  11-66.7799 184.649  27
   2  -9  11 43.1169 161.504  25
  -2  -9 -12 1085.12 258.598  37
  -2  -9 -12 587.599 265.403  34
   2  -9  12 697.361 232.864  25
   2  -9  12 1119.58 256.193  27
  -2  -9 -13 8571.69 699.526  34
   2  -9  13 9304.22 595.537  27
  -2  -9 -13 8574.11 589.480  37
   2  -9  13 8553.76 596.135  25
   2  -9  14 457.015 170.387  25
  -2  -9 -14 456.376 208.207  37
  -2  -9 -14 423.239 246.537  34
   2  -9  14 663.864 227.215  27
  -2  -9 -15 2631.29 418.517  34
   2  -9  15 2464.88 326.932  27
   2  -9  15 2610.11 330.110  25
   2  -9  16 1057.72 221.514  25
  -2  -9 -16 861.817 295.079  34
   2  -9  16 1074.54 248.810  27
  -2  -9 -17-179.365 198.472  34
   2  -9  17-37.4477 197.938  27
  -2  -9 -18 103.921 194.257  34
  -2  -9 -19-377.717 215.062  34
  -2  -9 -20 478.783 207.090  34
  -2  -9 -21 339.097 182.467  34
   2  -9  22-89.9932 95.2264  31
  -2  -9 -22-155.260 138.175  34
  -2  -9 -23 50.0619 127.641  34
  -2 -10  21-92.7107 99.9619  27
   2 -10 -20 26.1137 160.756  34
  -2 -10  20 94.6674 118.657  27
  -2 -10  19 203.148 147.904  27
   2 -10 -19 57.9546 178.361  34
  -2 -10  18 132.941 168.583  27
   2 -10 -18-43.5266 193.552  34
   2 -10 -17 628.673 237.226  34
  -2 -10  17 728.284 242.526  27
  -2 -10  16 230.081 226.120  27
   2 -10 -16-232.230 238.327  34
   2 -10 -15 586.584 279.469  34
  -2 -10  15 714.594 260.110  27
  -2 -10  14 5257.88 515.596  27
   2 -10 -14 4380.42 475.288  12
   2 -10 -14 4372.68 538.914  34
   2 -10 -13 127.215 177.839  12
   2 -10 -13 196.718 239.747  34
  -2 -10  13 42.5803 201.567  27
   2 -10 -12 11755.6 790.585  12
  -2 -10  12 12229.5 702.481  25
  -2 -10  12 12629.9 776.761  27
   2 -10 -12 11896.5 818.311  34
  -2 -10  11 242.266 185.702  25
   2 -10 -11-115.684 227.720  34
   2 -10 -11 489.650 232.808  12
   2 -10 -11-485.842 283.564  10
  -2 -10  11-323.946 275.084  27
  -2 -10  10 98.0248 161.159  25
  -2 -10  10-21.5541 233.685  27
   2 -10 -10-305.860 269.341  34
   2 -10 -10 88.4159 193.555  10
   2 -10 -10-248.854 222.633  12
  -2 -10   9 1126.21 278.769  25
   2 -10  -9 887.994 261.590  12
   2 -10  -9 555.761 263.633  34
  -2 -10   9 750.613 254.285  11
   2 -10  -9 668.266 248.392  27
   2 -10  -9 858.935 282.339  10
  -2 -10   9 910.156 280.289  27
  -2 -10   8 4359.02 457.915  25
  -2 -10   8 4697.20 479.672  11
  -2 -10   8 5119.40 512.417  27
   2 -10  -8 5008.78 543.259  34
   2 -10  -8 4652.56 467.169  27
   2 -10  -8 5072.06 541.654  10
   2 -10  -8 4554.44 515.974  12
  -2 -10   7 4921.97 482.434  25
   2 -10  -7 5022.75 540.360  12
   2 -10  -7 4271.08 433.690  27
  -2 -10   7 4687.30 487.016  11
   2 -10  -7 5503.48 531.357  34
   2 -10  -7 5044.27 534.401  10
  -2 -10   7 5680.72 508.225  27
   2 -10  -6 21796.0 1060.26  12
  -2 -10   6 21583.5 971.733  25
   2 -10  -6 20443.0 902.702  27
  -2 -10   6 21626.7 1020.17  11
   2 -10  -6 21843.1 1078.60  10
  -2 -10   6 24122.1 991.500  27
  -2 -10   5 484.941 243.889  27
   2 -10  -5 713.942 265.838  12
  -2 -10   5 554.611 246.754  11
   2 -10  -5 733.950 234.886  27
  -2 -10   4 48978.7 1510.29  11
   2 -10  -4 47699.7 1367.97  27
   2 -10  -4 50505.5 1554.28  12
  -2 -10   4 52266.4 1358.01  27
   2 -10  -3 6278.74 527.627  35
   2 -10  -3 6270.92 556.209  12
   2 -10  -3 7311.15 556.615  27
  -2 -10   3 5879.73 548.501  11
  -2 -10   3 6942.82 512.428  27
   2 -10  -2 934.415 213.548  25
   2 -10  -2 567.040 213.499  12
   2 -10  -2 382.344 180.493  35
  -2 -10   2 806.519 307.758  10
   2 -10  -2 529.389 222.934  27
  -2 -10   2 589.667 231.092  11
  -2 -10   2 679.948 225.339  27
   2 -10  -1 1711.85 294.627  27
  -2 -10   1 1378.09 323.289  10
   2 -10  -1 1472.80 286.422  12
  -2 -10   1 1295.29 295.805  11
   2 -10  -1 1554.97 268.456  25
   2 -10  -1 1646.27 294.864  35
  -2 -10   0 2147.54 371.676  10
   2 -10   0 2595.89 332.897  25
   2 -10   0 2439.72 354.391  12
   2 -10   0 2440.30 320.581  35
  -2 -10   0 2395.73 366.808  11
   2 -10   0 2591.81 361.419  27
  -2 -10  -1 2132.03 381.985  10
  -2 -10  -1 2059.95 340.802  11
   2 -10   1 2872.03 344.817  25
   2 -10   1 2471.04 338.213  35
   2 -10   1 2536.39 335.761  27
   2 -10   1 2256.75 340.152  12
   2 -10   2 970.397 256.507  27
   2 -10   2 744.847 206.616  35
   2 -10   2 833.150 226.543  25
  -2 -10  -2 598.864 250.969  10
  -2 -10  -2 719.694 242.087  11
  -2 -10  -3 11136.6 714.971  11
   2 -10   3 11122.3 704.730  10
  -2 -10  -3 11323.5 791.389  10
   2 -10   3 12884.8 691.726  27
   2 -10   3 11544.2 688.724  25
   2 -10   4 3683.99 409.230  25
  -2 -10  -4 3994.20 446.782  11
  -2 -10  -4 3402.69 459.018  10
   2 -10   4 3749.44 424.787  10
   2 -10   4 4016.04 408.272  27
   2 -10   5 4469.92 436.825  10
   2 -10   5 4315.44 433.898  27
  -2 -10  -5 3668.12 483.980  10
   2 -10   5 4231.36 440.080  25
   2 -10   6 2804.29 370.451  25
   2 -10   6 2659.75 357.532  27
   2 -10   7 9815.24 657.220  25
   2 -10   7 10283.4 632.809  27
  -2 -10  -7 9373.04 615.795  34
   2 -10   8 540.314 209.832  27
   2 -10   8 34.2427 170.209  25
  -2 -10  -8 64.8276 172.001  34
   2 -10   9 1179.35 277.429  25
   2 -10   9 1242.67 266.522  27
  -2 -10  -9 1224.95 279.500  34
  -2 -10 -10 5065.35 514.744  34
   2 -10  10 4508.01 446.315  27
   2 -10  10 4659.56 471.490  25
   2 -10  11-24.3962 189.749  27
   2 -10  11 264.006 165.659  25
  -2 -10 -11 166.938 216.147  34
   2 -10  12 5901.95 508.526  25
  -2 -10 -12 5578.62 553.420  34
   2 -10  12 5389.75 477.444  27
   2 -10  13 4080.25 423.880  25
  -2 -10 -13 3361.88 462.450  34
   2 -10  13 3520.30 392.333  27
   2 -10  14-58.6073 150.453  25
  -2 -10 -14 240.059 253.491  34
   2 -10  14 190.526 196.375  27
   2 -10  15 1888.38 285.380  25
  -2 -10 -15 1795.47 360.233  34
   2 -10  15 1248.84 252.238  27
   2 -10  16 894.049 195.556  25
  -2 -10 -16 578.734 269.756  34
   2 -10  16 862.341 226.436  27
  -2 -10 -17 61.6976 200.260  34
   2 -10  17-70.1562 154.112  27
  -2 -10 -18-44.6940 181.514  34
  -2 -10 -19 104.708 163.311  34
  -2 -10 -20 200.119 172.576  34
  -2 -10 -21 37.0028 116.388  34
  -2 -11  20-39.3511 92.0723  27
  -2 -11  19 77.8151 117.404  27
  -2 -11  18 303.845 140.258  27
  -2 -11  17-65.6456 153.531  27
   2 -11 -16 178.169 192.560  34
  -2 -11  16 69.7975 185.361  27
  -2 -11  15 823.239 249.351  27
   2 -11 -15 818.127 320.732  34
   2 -11 -14 945.916 305.659  34
  -2 -11  14 946.182 253.778  27
   2 -11 -13 837.093 303.788  34
  -2 -11  13 1044.69 266.994  27
   2 -11 -12 5.77850 233.198  34
   2 -11 -12-151.134 199.346  12
  -2 -11  12-183.437 216.604  27
   2 -11 -11 148.939 245.190  34
   2 -11 -11 54.5392 166.629  12
  -2 -11  11 104.106 208.347  27
   2 -11 -11 51.4005 178.621  10
   2 -11 -10 5583.63 571.271  10
   2 -11 -10 4831.17 538.893  12
  -2 -11  10 4796.15 513.203  27
   2 -11  -9 6027.55 600.117  12
   2 -11  -9 6546.56 621.385  10
  -2 -11   9 4853.17 489.479  11
  -2 -11   9 6124.86 557.623  27
   2 -11  -8 7031.92 657.076  10
  -2 -11   8 7336.82 586.608  27
   2 -11  -8 6336.57 608.325  12
   2 -11  -8 5554.38 500.666  27
  -2 -11   8 6330.95 574.127  11
   2 -11  -7 5082.53 549.327  10
   2 -11  -7 4916.76 560.997  12
  -2 -11   7 5096.38 530.002  11
  -2 -11   7 4823.36 513.544  27
   2 -11  -7 4471.70 470.943  27
   2 -11  -6 1457.33 305.375  27
  -2 -11   6 1531.08 320.853  27
   2 -11  -6 1666.78 360.464  10
   2 -11  -6 1573.02 339.037  12
   2 -11  -6 1143.18 268.408  35
  -2 -11   6 1555.20 332.140  11
   2 -11  -5-288.113 209.228  10
   2 -11  -5 127.082 188.349  12
  -2 -11   5-172.176 207.546  27
  -2 -11   5-70.3469 196.107  11
   2 -11  -5-13.5439 180.603  27
   2 -11  -5-402.711 239.203  35
   2 -11  -4 1898.57 325.712  35
   2 -11  -4 1744.24 338.167  12
   2 -11  -4 1630.14 361.695  10
  -2 -11   4 2000.13 333.207  27
  -2 -11   4 1496.64 309.165  11
   2 -11  -4 1836.42 329.181  27
   2 -11  -3 1435.95 289.525  27
   2 -11  -3 2372.46 367.299  35
  -2 -11   3 2494.10 355.915  27
  -2 -11   3 1829.38 346.513  11
   2 -11  -3 2221.29 393.985  10
   2 -11  -3 2259.08 365.742  12
   2 -11  -2 364.839 196.749  12
   2 -11  -2 809.140 229.639  35
  -2 -11   2 1039.42 277.796  27
   2 -11  -2 662.256 263.805  10
   2 -11  -2 429.183 193.741  27
  -2 -11   2 672.530 246.532  11
   2 -11  -1 3037.13 401.904  27
  -2 -11   1 2597.45 397.024  11
   2 -11  -1 2726.51 392.963  12
   2 -11  -1 2697.05 358.652  25
   2 -11  -1 2600.08 413.654  10
   2 -11  -1 2910.90 374.226  35
  -2 -11   1 2517.08 334.210  27
   2 -11   0 5375.45 492.968  25
  -2 -11   0 5529.38 543.166  11
   2 -11   0 6027.47 499.364  35
   2 -11   0 5487.25 560.449  10
   2 -11   0 5479.48 495.804  27
   2 -11   1 12105.7 721.395  25
  -2 -11  -1 12684.7 803.753  11
   2 -11   1 13576.6 851.950  10
   2 -11   1 12836.0 740.661  27
   2 -11   1 13159.2 716.911  35
   2 -11   2 3919.75 433.932  25
   2 -11   2 4067.16 472.491  10
   2 -11   2 3818.34 430.599  27
   2 -11   3 16832.4 906.022  10
   2 -11   3 16910.2 840.568  27
   2 -11   3 16202.9 835.923  25
   2 -11   4 860.897 258.487  27
   2 -11   4 604.366 226.026  10
   2 -11   4 796.545 227.872  25
   2 -11   5 2703.29 375.366  25
   2 -11   5 2898.64 384.561  27
   2 -11   5 2256.46 332.227  10
   2 -11   6 4894.43 466.034  27
   2 -11   6 4697.01 481.039  25
   2 -11   7 495.362 224.314  25
   2 -11   7 571.138 217.822  27
  -2 -11  -8 3022.44 381.940  34
   2 -11   8 3074.29 415.921  25
   2 -11   8 2861.80 368.790  27
  -2 -11  -9-157.228 220.651  34
   2 -11   9-49.5026 163.745  27
   2 -11   9 70.1261 177.066  25
   2 -11  10-164.350 190.761  27
  -2 -11 -10 331.547 225.751  34
   2 -11  10-188.398 207.947  25
   2 -11  11 431.888 205.706  25
  -2 -11 -11 801.037 250.885  34
   2 -11  11 411.982 226.776  27
   2 -11  12 550.132 223.363  27
  -2 -11 -12 572.408 239.801  34
   2 -11  12 425.244 195.125  25
   2 -11  13 368.961 172.335  25
  -2 -11 -13 22.2465 211.192  34
   2 -11  13 72.9901 173.252  27
   2 -11  14 47.4379 138.649  25
   2 -11  14 297.887 175.287  27
  -2 -11 -14 145.419 264.797  34
   2 -11  15 209.750 134.258  25
  -2 -11 -15 186.194 187.694  34
   2 -11  15 173.464 154.353  27
  -2 -11 -16 764.227 257.978  34
   2 -11  16 1098.36 209.543  25
   2 -11  16 961.596 211.786  27
   2 -11  17-30.5015 123.536  27
  -2 -11 -17-302.583 223.345  34
  -2 -11 -18-260.905 192.099  34
  -2 -11 -19 7.87609 135.736  34
  -2 -11 -20 74.3479 117.811  34
  -2 -12  19 66.8058 89.4896  27
   2 -12 -19 20.8231 123.286  35
  -2 -12  18 296.900 115.375  27
   2 -12 -18-203.384 158.560  35
   2 -12 -17-217.824 174.361  35
  -2 -12  17 406.574 155.049  27
   2 -12 -16 63.1521 163.043  35
  -2 -12  16 337.550 164.609  27
  -2 -12  15 70.3408 158.368  27
  -2 -12  14 1598.81 286.275  27
  -2 -12  13 426.197 201.670  27
  -2 -12  12 747.762 239.144  27
  -2 -12  11 265.619 205.966  27
   2 -12 -10 663.110 243.683  35
  -2 -12  10 714.566 254.444  27
  -2 -12   9 408.994 243.411  27
   2 -12  -9-186.741 272.820  35
   2 -12  -8 314.696 184.184  27
   2 -12  -8-11.9157 245.364  10
   2 -12  -8-45.3100 201.216  35
  -2 -12   8 41.8067 188.151  27
  -2 -12   7 31.6132 193.845  27
   2 -12  -7-139.896 192.880  27
  -2 -12   7 44.6571 173.679  11
   2 -12  -7-88.0728 210.109  35
   2 -12  -7-307.387 222.752  10
  -2 -12   6 729.465 265.988  27
   2 -12  -6 220.519 220.143  35
  -2 -12   6 446.790 228.549  11
   2 -12  -6 1119.93 316.520  10
   2 -12  -6 754.886 253.923  27
  -2 -12   5 5019.13 481.082  27
   2 -12  -5 4021.32 450.063  35
   2 -12  -5 6195.57 634.942  10
  -2 -12   5 5426.32 549.837  11
   2 -12  -5 5178.98 505.275  27
   2 -12  -4 4162.50 452.000  35
   2 -12  -4 5617.64 603.230  10
  -2 -12   4 6083.39 511.715  27
  -2 -12   4 5278.80 561.314  11
   2 -12  -4 4667.61 468.761  27
  -2 -12   3 771.814 274.044  11
   2 -12  -3 1115.05 268.416  35
   2 -12  -3 1532.07 315.933  27
   2 -12  -3 858.285 290.984  10
  -2 -12   3 1008.93 272.431  27
   2 -12  -2 4402.44 459.735  27
   2 -12  -2 3917.17 438.616  35
  -2 -12   2 4454.31 430.803  27
   2 -12  -2 4727.86 552.955  10
   2 -12  -1 2172.52 338.350  35
   2 -12  -1 1760.63 354.531  10
  -2 -12   1 2223.30 330.085  27
   2 -12  -1 2098.69 354.310  27
   2 -12   0 1181.16 267.486  35
   2 -12   0 1737.85 351.214  10
   2 -12   0 1316.16 304.634  27
   2 -12   1 3648.28 420.919  25
   2 -12   1 4194.04 493.874  10
   2 -12   1 3734.73 440.538  27
   2 -12   2 5250.69 548.280  10
   2 -12   2 4000.55 462.370  27
   2 -12   2 4119.34 457.067  25
   2 -12   3 78.4783 189.615  27
   2 -12   3-106.786 222.101  10
   2 -12   3-45.6665 162.324  25
   2 -12   4 717.839 253.000  25
   2 -12   4 1271.47 273.527  27
   2 -12   4 1095.33 278.642  10
   2 -12   5 23.4416 160.638  25
   2 -12   5-206.287 184.596  27
   2 -12   6 177.120 188.092  27
   2 -12   6 191.073 186.178  25
   2 -12   7 528.204 212.616  25
   2 -12   7 841.032 246.994  27
   2 -12   8 1017.86 263.512  25
   2 -12   8 1177.45 270.118  27
   2 -12   9 86.8922 169.852  25
   2 -12   9 372.215 219.681  27
  -2 -12 -10 386.297 191.546  34
   2 -12  10-82.6284 154.620  25
   2 -12  10 35.5647 188.527  27
   2 -12  11 1304.54 270.819  25
  -2 -12 -11 1462.90 310.314  34
   2 -12  11 1386.18 274.839  27
  -2 -12 -12 1152.73 279.882  34
   2 -12  12 1247.32 257.706  25
   2 -12  12 1224.69 259.182  27
  -2 -12 -13 496.706 215.784  34
   2 -12  13 333.027 175.540  25
   2 -12  13 940.801 221.551  27
   2 -12  14 547.843 181.346  25
  -2 -12 -14 303.907 216.361  34
   2 -12  14 238.916 164.770  27
   2 -12  15 28.6556 112.500  25
   2 -12  15-51.6064 162.044  27
  -2 -12 -15-69.1333 167.607  34
  -2 -12 -16-119.012 170.541  34
   2 -12  16 154.951 130.672  27
   2 -12  17-252.027 119.523  27
  -2 -13  17 468.187 118.794  27
   2 -13 -16 254.138 139.039  35
  -2 -13  16 183.282 127.639  27
   2 -13 -15 363.273 171.322  35
  -2 -13  15 797.736 175.774  27
  -2 -13  14 132.452 138.618  27
   2 -13 -14 209.450 173.854  35
   2 -13 -13-51.3846 159.891  35
  -2 -13  13-102.942 153.966  27
   2 -13 -12 97.3803 184.349  35
  -2 -13  12 219.946 168.758  27
  -2 -13  11 749.444 216.649  27
   2 -13 -11 197.885 190.437  35
  -2 -13  10 12.2370 167.665  27
   2 -13 -10-128.143 180.226  35
   2 -13  -9-33.4176 164.906  35
  -2 -13   9 528.632 230.196  27
   2 -13  -8-50.9748 187.850  35
  -2 -13   8 118.024 168.728  27
   2 -13  -7-156.889 205.720  35
  -2 -13   7-185.606 210.804  27
   2 -13  -7 70.6729 178.177  27
  -2 -13   6 7025.68 534.241  27
   2 -13  -6 5668.53 489.640  27
   2 -13  -5 40.3855 184.223  35
   2 -13  -5 72.8622 177.625  27
  -2 -13   5 322.780 194.701  27
  -2 -13   4 3767.74 423.066  27
   2 -13  -4 3440.05 394.490  27
   2 -13  -3 213.014 176.665  35
   2 -13  -3 131.403 186.985  27
  -2 -13   3 24.9844 170.863  27
   2 -13  -2 123.684 170.697  35
  -2 -13   2 262.301 176.652  27
   2 -13  -2 328.818 194.351  27
   2 -13  -1 927.749 268.629  27
   2 -13   0 429.815 219.066  27
   2 -13   1-370.571 226.424  27
   2 -13   2 839.110 244.751  27
   2 -13   3 173.769 175.814  27
   2 -13   4 543.499 213.142  27
   2 -13   5-612.040 236.660  25
   2 -13   5 78.5203 163.006  27
   2 -13   6 340.742 189.725  25
   2 -13   6 418.807 201.357  27
   2 -13   7 356.472 188.689  25
   2 -13   7 66.3215 162.028  27
   2 -13   8 238.625 166.284  27
   2 -13   8 210.051 181.817  25
   2 -13   9 1853.59 298.684  25
   2 -13   9 1972.45 301.895  27
   2 -13  10 1666.28 286.070  25
   2 -13  10 1853.73 288.738  27
   2 -13  11-151.680 132.859  25
   2 -13  11 242.999 173.434  27
   2 -13  12 692.853 205.852  27
  -2 -13 -12 181.855 167.197  35
   2 -13  13 656.284 181.385  27
  -2 -13 -13-16.3169 134.971  35
  -2 -13 -14-141.411 141.992  35
   2 -13  14 155.097 130.725  27
   2 -13  15 0.71322 112.632  27
  -2 -14  14 964.948 153.483  27
   2 -14 -13 16.3759 133.771  35
  -2 -14  13-25.2004 112.245  27
   2 -14 -12-237.151 152.378  35
  -2 -14  12 85.2587 122.131  27
  -2 -14  11 500.542 167.627  27
   2 -14 -11 122.112 167.268  35
   2 -14 -10-3.82136 153.621  35
  -2 -14  10 51.1745 144.615  27
   2 -14  -9 210.618 171.179  35
  -2 -14   9 23.7513 147.541  27
  -2 -14   8-240.365 180.867  27
   2 -14  -8-122.606 162.625  35
   2 -14  -7 191.602 166.070  35
  -2 -14   7 459.057 188.822  27
   2 -14  -6 98.4911 172.261  35
  -2 -14   6-151.623 167.082  27
   2 -14  -6-91.6149 146.640  27
   2 -14  -5 309.834 173.193  27
  -2 -14   5 411.601 199.318  27
   2 -14  -5 173.617 149.370  35
   2 -14  -4 168.453 162.284  27
  -2 -14   4 193.251 158.166  27
   2 -14  -3 223.041 194.198  27
  -2 -14   3 564.759 209.957  27
   2 -14  -2 76.0849 163.783  27
   2 -14  -1 66.4989 149.778  27
   2 -14   0 569.936 210.760  27
   2 -14   1 243.354 173.270  27
   2 -14   2 169.974 180.235  27
   2 -14   3 781.763 240.599  27
   2 -14   4-65.2788 155.135  27
   2 -14   5 25.0193 154.298  27
   2 -14   6 99.0444 151.953  27
   2 -14   7 82.5376 163.643  27
   2 -14   8-182.368 159.682  27
   2 -14   9 220.773 149.523  27
   2 -14  10 73.5464 141.962  27
   2 -14  11-78.2581 128.843  27
   2 -14  12 276.239 135.940  27
   2 -14  13 246.849 116.496  27
  -2 -15   9 178.340 111.915  27
  -2 -15   8 352.537 129.229  27
  -2 -15   7 3971.01 302.902  27
  -2 -15   6 906.145 182.436  27
  -2 -15   5 2336.88 247.176  27
   2 -15  -4 1249.56 207.599  27
   2 -15  -3-25.6300 142.685  27
   2 -15  -2 816.216 184.905  27
   2 -15  -1 647.838 186.037  27
   2 -15   0 697.039 192.802  27
   2 -15   1 905.231 195.800  27
   2 -15   2 1257.70 223.995  27
   2 -15   3 44.5984 130.715  27
   2 -15   4-9.20334 132.604  27
   2 -15   5 170.860 137.855  27
   2 -15   6 143.035 129.458  27
   2 -15   7 668.052 158.383  27
   2 -15   8 297.433 130.431  27
   2 -15   9-35.9940 103.232  27
  -3   0  27 14.3297 97.4080  32
  -3   0  26 122.752 131.468  32
   3   0 -25-132.929 160.409  29
  -3   0  25 234.145 139.659  32
  -3   0  24 29.0200 132.948  32
   3   0 -24-16.3432 173.366  29
  -3   0  23 337.837 166.050  32
   3   0 -23 502.195 197.586  29
   3   0 -23 610.333 214.448  22
   3   0 -23 88.2430 162.376  26
   3   0 -22-380.063 208.563  22
   3   0 -22-219.432 245.768  29
  -3   0  22 14.5255 124.883  32
   3   0 -22 234.986 181.420  26
   3   0 -21 2296.90 361.392  22
   3   0 -21 2838.18 364.876  29
   3   0 -21 2136.39 315.883  26
  -3   0  21 2421.81 349.207  32
  -3   0  20 9.64339 128.042  32
   3   0 -20-251.601 244.186  29
   3   0 -20-68.1810 135.566  22
   3   0 -20-117.263 202.925  26
  -3   0  19 10103.4 609.815  32
   3   0 -19 8816.41 644.085  22
   3   0 -19 10139.8 590.351  29
   3   0 -19 10015.1 585.799  26
   3   0 -18-371.289 216.532  29
   3   0 -18 154.982 151.355  26
  -3   0  18-42.4018 149.119  32
   3   0 -17 501.391 278.049  20
   3   0 -16 196.013 248.887  20
   3   0 -15 317.469 239.902  20
   3   0 -14 105.110 234.976  20
   3   0 -13 36497.8 1345.92  20
   3   0 -12-10.4134 196.841  20
   3   0 -11 212.241 227.169  20
   3   0 -10 1597.40 358.030  20
  -3   0   9 28376.8 650.448   5
   3   0  -9 29517.6 1117.11  20
   3   0  -8-135.193 187.649  20
   3   0  -7 935.687 255.403  20
   3   0  -6-136.145 195.433  20
   3   0  -5 253448. 2568.77  20
   3   0  -4-35.0732 147.539  20
   3   0  -3 668267. 3323.01  20
   3   0  -2 88.9207 99.8732  20
   3   0  -1 1272.33 134.754  20
   3   0   0 23.4077 79.5540  21
   3   0   0 30.0324 74.2210  20
   3   0   1 3561.55 220.541  21
   3   0   2-85.4285 106.706  21
   3   0   3 138237. 1420.39  21
  -3   0  -3 143392. 1211.38   7
  -3   0  -4-39.3480 72.0396   7
   3   0   4-58.7375 103.513  21
   3   0   5 144079. 1609.11  21
  -3   0  -5 141177. 1035.61  20
   3   0   6 136.885 126.961  21
  -3   0  -6-1.51458 82.1035  20
  -3   0  -6 7.59103 78.3220  22
   3   0   7 946.257 180.456  21
  -3   0  -7 1129.98 176.658  20
  -3   0  -7 1092.43 147.110  22
   3   0   8 54.1094 112.689  21
  -3   0  -8 43.0938 83.7209  22
  -3   0  -9 44655.3 940.509  22
  -3   0 -10 84.6628 91.7784  22
  -3   0 -11 82325.5 1424.03  22
  -3   0 -12 34.8561 104.389  22
  -3   0 -13 107.767 120.402  22
  -3   0 -14-68.2330 125.061  22
  -3   0 -15 724.001 213.998  22
  -3   0 -16-43.6640 149.106  22
  -3   0 -17 211.228 135.386  33
  -3   0 -17 286.642 175.712  22
  -3   0 -18-260.360 140.182  33
  -3   0 -18 87.8888 137.113  22
  -3   0 -19 2643.62 340.378  33
  -3   0 -19 2320.99 343.196  22
  -3   0 -20-104.455 136.544  33
  -3   0 -20 40.1679 145.574  22
  -3   0 -21 9791.67 683.731  22
  -3   0 -21 10406.7 635.976  26
  -3   0 -22-152.545 178.420  26
  -3   0 -22-63.2916 142.178  22
  -3   0 -23 390.588 175.025  26
  -3   0 -24-239.369 171.094  26
   3   0  25 69.2681 102.424  32
  -3   0 -25 189.555 136.870  26
  -3   0 -26-61.1754 103.449  26
   3   0  26 23.7692 79.6034  32
   3   0  27 540.642 123.310  32
  -3   1  27 462.220 156.044  32
  -3  -1  26 95.1668 121.617  32
  -3   1  26 131.785 124.155  32
  -3  -1  25-225.130 149.874  32
   3  -1 -25-55.2751 148.962  29
   3   1 -25-140.725 147.354  29
  -3  -1  25 138.042 125.696  31
  -3   1  25 150.519 136.725  32
  -3   1  24 305.794 146.555  32
   3   1 -24 103.102 163.319  29
  -3  -1  24 172.200 130.258  32
  -3  -1  24-16.9587 125.020  31
   3  -1 -24 226.187 172.338  29
  -3  -1  23 75.2924 153.937  31
   3  -1 -23 90.8236 161.517  29
   3  -1 -23-42.2707 180.970  26
  -3  -1  23-62.2941 133.129  32
  -3   1  23 145.052 140.601  32
   3   1 -23-154.804 215.583  29
   3  -1 -23-97.2528 175.116  22
   3   1 -22 1435.23 281.122  22
   3  -1 -22 1524.27 303.436  22
  -3   1  22 1850.62 304.511  32
  -3  -1  22 1789.85 302.038  32
   3   1 -22 1995.66 315.226  29
   3  -1 -22 1776.83 306.189  29
   3  -1 -22 1931.26 326.081  26
   3   1 -21 1039.85 271.556  29
   3  -1 -21 414.517 183.340  26
  -3  -1  21 705.557 219.690  32
   3  -1 -21 834.712 241.406  29
   3  -1 -21 790.817 249.327  22
  -3   1  21 864.794 224.745  32
   3   1 -21 1019.36 253.948  22
   3  -1 -20 302.185 181.366  26
   3  -1 -20 125.974 154.630  22
  -3   1  20 161.976 129.644  32
  -3  -1  20 285.015 162.213  32
   3   1 -20 421.814 224.847  29
   3  -1 -20 360.126 236.229  29
   3   1 -20 263.870 170.763  22
   3  -1 -19-373.588 241.518  29
   3  -1 -19-135.594 179.931  22
   3   1 -19 157.067 229.434  29
   3   1 -19-91.9527 138.270  22
  -3   1  19 74.8448 141.495  32
  -3  -1  19 129.626 133.777  32
   3  -1 -19 220.456 171.545  26
   3  -1 -18 1394.79 273.827  22
   3   1 -18 1655.92 294.908  22
   3  -1 -18 1848.81 313.593  29
  -3  -1  18 1700.73 272.525  32
   3  -1 -18 1725.49 274.666  26
   3   1 -17 745.812 331.804  20
   3  -1 -17 343.180 254.189  20
   3   1 -16-4.51603 261.676  20
   3  -1 -16-18.6272 209.235  20
   3  -1 -15 54.6049 175.183  20
   3   1 -15-117.362 289.472  20
   3  -1 -14 1775.87 332.475  20
   3   1 -14 1790.65 425.510  20
   3   1 -13 1516.39 397.209  20
   3  -1 -13 931.338 249.257  20
   3  -1 -12 26280.7 1049.50  20
   3   1 -12 27446.0 1352.25  20
  -3  -1  11 1413.18 274.010   7
   3   1 -11 1422.33 407.755  20
   3  -1 -11 1404.72 278.860  20
   3   1 -10 21154.0 1228.09  20
   3  -1 -10 21738.2 891.894  20
   3   1  -9 2510.25 498.092  20
  -3  -1   9 2490.99 195.425   5
   3  -1  -9 1884.04 282.602  20
   3  -1  -8 21168.6 797.500  20
  -3  -1   8 22852.3 579.307   5
   3   1  -8 21963.9 1238.90  20
   3   1  -7 24178.1 1279.38  20
  -3  -1   7 24157.7 625.016   5
   3  -1  -7 22223.1 778.395  20
  -3  -1   6 24155.6 669.158   5
   3  -1  -6 23562.4 746.234  20
  -3  -1   5-54.9079 183.705   5
   3   1  -5-73.6908 338.429  20
   3  -1  -5 7.06603 116.980  20
  -3  -1   4 7869.19 468.180   5
   3   1  -4 8352.97 710.621  20
   3  -1  -4 8091.89 386.270  20
   3  -1  -3 1235.77 180.486  20
   3   1  -3 1435.81 362.167  20
   3   1  -2 53960.2 1222.69  20
   3  -1  -2 58884.8 904.780  20
  -3  -1   1 209663. 2027.64   7
   3  -1  -1 211080. 1308.18  21
   3   1  -1 214231. 1916.34  20
   3  -1   0 5985.49 246.878  21
  -3  -1   0 6217.42 334.741   7
   3   1   0 6108.58 256.326  20
   3  -1   1 181998. 1373.45  21
   3   1   1 185804. 1031.97  20
  -3  -1  -1 182604. 1584.36   7
   3   1   1 182319. 1585.97  21
  -3  -1  -2 29259.0 612.021   7
   3  -1   2 27632.9 587.443  21
   3   1   2 28721.2 656.940  21
  -3  -1  -3 7069.95 474.934   5
   3  -1   3 7102.50 326.330  21
   3   1   3 7014.60 348.307  21
  -3  -1  -4 284.082 83.5581   6
  -3  -1  -4 356.760 176.754   5
   3  -1   4 433.144 132.278  21
   3   1   4 440.335 136.067  21
   3  -1   5 20196.6 608.927  21
  -3   1  -5 19868.1 329.938   7
   3   1   5 19487.6 613.024  21
  -3  -1  -5 20932.2 523.054  22
  -3  -1  -5 20976.8 632.559   5
   3  -1   6 1815.95 214.813  21
  -3  -1  -6 1699.29 167.006  22
  -3   1  -6 1636.01 159.494  22
  -3  -1  -6 1711.94 195.702   5
   3   1   6 1510.55 201.365  21
  -3  -1  -7 82.9729 104.437   1
  -3  -1  -7 110.996 73.1840  22
   3   1   7 338.862 143.441  21
  -3   1  -7 157.943 90.5559  22
  -3  -1  -7 114.824 105.273   5
  -3   1  -7 158.964 97.9090  20
  -3  -1  -8 3791.66 269.625   1
  -3  -1  -8 3989.31 279.900  22
  -3   1  -8 4272.66 297.832  20
  -3   1  -8 4260.50 277.823  22
   3   1   8 4241.95 347.568  21
  -3  -1  -9 21495.7 670.304  22
  -3   1  -9 21367.1 634.352  22
   3   1   9 21265.6 783.692  21
  -3   1  -9 23156.2 803.835  20
  -3  -1 -10 2138.21 243.288  22
   3   1  10 1768.19 263.940  21
  -3   1 -10 2050.88 225.347  22
  -3  -1 -11 17220.7 677.167  22
  -3   1 -11 17223.4 635.536  22
  -3  -1 -12 35393.1 1027.10  22
  -3   1 -12 34664.1 952.090  22
  -3   1 -13 189.923 121.965  22
  -3  -1 -13 166.660 133.496  22
  -3  -1 -14 858.231 206.466  22
  -3   1 -14 644.257 172.697  22
  -3  -1 -15 594.891 209.048  22
  -3   1 -15 400.262 164.445  22
  -3  -1 -16 116.140 138.753  22
  -3   1 -16 226.611 144.085  22
  -3   1 -17 904.579 215.659  33
  -3  -1 -17 694.658 227.728  22
  -3   1 -17 682.376 210.898  22
  -3  -1 -17 938.470 229.677  33
  -3   1 -18 1442.92 254.122  33
  -3  -1 -18 1662.59 287.689  33
  -3  -1 -18 1600.00 278.268  37
  -3  -1 -18 1261.35 277.825  22
  -3   1 -18 1332.34 270.393  22
  -3  -1 -19 2867.12 349.834  37
  -3  -1 -19 2735.63 391.971  22
  -3  -1 -19 3158.04 381.720  33
  -3   1 -19 2783.62 341.743  33
  -3   1 -19 2733.02 367.356  22
  -3  -1 -20 145.747 160.854  22
  -3  -1 -20 217.020 163.475  33
  -3   1 -20 480.374 209.697  33
  -3   1 -20 17.3235 140.936  22
  -3  -1 -20 297.065 151.982  37
  -3   1 -21 868.284 215.359  26
  -3  -1 -21 356.362 190.225  26
  -3   1 -21 270.757 152.562  22
  -3  -1 -21 664.932 225.859  22
  -3  -1 -21 549.361 181.459  37
  -3  -1 -22 425.211 178.826  22
  -3   1 -22 251.119 180.372  26
  -3  -1 -22-3.25633 167.823  26
  -3  -1 -23-140.530 168.811  26
  -3   1 -23 129.179 152.196  26
  -3  -1 -24 292.606 179.386  26
  -3   1 -24 241.329 125.565  26
   3  -1  24 250.441 127.047  32
  -3  -1 -25-57.5833 131.779  26
   3  -1  25 182.815 121.756  32
  -3  -1 -26 264.458 130.486  26
   3  -1  26 112.970 85.8782  32
   3   1  26 128.431 79.7462  32
   3  -1  27 3.63838 68.5321  32
   3   1  27 88.8739 89.4368  32
  -3  -1 -27 53.1275 86.0382  26
  -3  -2  27 30.1574 110.278  31
  -3   2  27 292.696 124.914  32
  -3  -2  26 428.644 167.394  31
  -3   2  26-51.7463 105.261  32
  -3   2  25 103.489 123.697  32
  -3  -2  25 238.545 130.148  32
  -3  -2  25 494.831 174.173  31
   3   2 -25 358.694 172.792  29
  -3   2  24 309.078 154.074  32
  -3  -2  24 23.9213 122.838  32
   3   2 -24 232.741 160.174  29
   3  -2 -24 55.0202 173.934  29
  -3  -2  24 284.336 165.471  31
   3  -2 -23 787.343 226.661  29
   3   2 -23 925.575 255.317  29
  -3  -2  23 750.827 198.410  32
  -3   2  23 1094.76 244.964  32
   3  -2 -23 672.617 233.788  26
   3   2 -22 915.970 247.574  29
   3  -2 -22 517.064 218.617  29
  -3   2  22 625.747 211.922  32
  -3  -2  22 865.642 226.626  32
   3  -2 -22 580.618 222.003  22
   3  -2 -22 740.161 255.893  26
   3  -2 -21 743.942 236.465  22
  -3  -2  21 1117.83 248.769  32
   3   2 -21 758.556 230.997  29
  -3   2  21 1303.46 259.140  32
   3  -2 -21 1237.21 282.509  29
   3  -2 -21 1479.34 288.198  26
  -3  -2  20 790.355 206.361  32
   3   2 -20 821.749 216.406  22
  -3   2  20 820.006 205.612  32
   3  -2 -20 920.304 248.229  29
   3  -2 -20 924.756 243.678  22
   3  -2 -20 1114.34 254.262  26
   3   2 -19-79.1946 115.370  22
  -3  -2  19 183.425 132.686  32
   3  -2 -19 16.5545 170.685  26
   3  -2 -19 92.3406 139.469  22
   3  -2 -19 20.7445 194.051  29
   3  -2 -18 1465.44 281.176  26
   3  -2 -18 1562.42 284.435  29
   3   2 -18 1323.09 247.260  22
  -3  -2  18 1440.61 257.278  32
   3  -2 -18 1053.05 257.818  22
   3   2 -17 269.253 359.083  20
   3   2 -16 180.818 358.281  20
   3  -2 -16-436.430 287.377  20
   3   2 -15 1031.32 495.977  20
   3  -2 -15 837.930 259.264  20
   3  -2 -14 1112.92 283.037  20
   3   2 -14 1169.32 516.501  20
   3   2 -13 18056.1 1357.89  20
   3  -2 -13 17056.7 727.838   4
   3  -2 -13 17178.2 894.428  20
   3   2 -12 9687.42 1067.66  20
   3  -2 -12 9827.55 551.127   4
   3  -2 -12 10028.8 664.302  20
   3  -2 -11 35028.2 1003.79   4
  -3  -2  11 32555.6 916.546   7
   3   2 -11 34862.0 1943.28  20
   3  -2 -11 31193.4 1114.18  20
   3  -2 -10-50.6099 138.638  20
   3  -2 -10 4.87732 121.497   4
  -3  -2  10 115.063 135.581   7
   3  -2 -10 44.3608 73.6835   8
   3   2 -10 337.643 494.930  20
   3  -2  -9 10912.1 604.705  20
  -3  -2   9 10596.0 546.409   7
   3  -2  -9 11033.8 446.450   8
   3   2  -9 9992.62 1145.74  20
  -3  -2   9 11716.7 419.212   5
   3  -2  -8 171.513 91.6946   8
  -3  -2   8 75.7139 146.677   7
  -3  -2   8 116.245 93.9695   5
   3   2  -8 285.034 506.639  20
  -3  -2   8 77.8762 79.4231   1
   3  -2  -8 116.854 125.707  20
  -3  -2   7 13499.9 480.830   1
   3  -2  -7 13274.2 597.064  20
  -3  -2   7 12259.4 577.913   7
  -3  -2   7 12928.1 473.889   5
   3   2  -7 11592.9 1165.44  20
  -3  -2   6 11346.1 543.311   7
   3   2  -6 10756.6 1067.26  20
   3  -2  -6 11393.3 534.110  20
  -3  -2   6 11658.5 468.359   5
  -3  -2   5 1060.71 203.905   7
   3   2  -5 1029.59 528.172  20
  -3  -2   5 841.294 167.868   5
  -3  -2   4 75945.3 1297.36   7
  -3  -2   4 78602.8 1225.52   5
   3   2  -4 74657.1 2274.18  20
  -3  -2   3 1870.10 242.338   7
  -3  -2   3 1824.53 237.835   5
   3   2  -3 2106.94 517.041  20
   3  -2  -2 63377.3 536.021  21
  -3  -2   2 61958.6 1087.74   7
  -3  -2   2 62560.4 1119.50   5
   3   2  -1 50325.0 1455.66  20
  -3  -2   1 51901.0 1027.49   5
  -3  -2   1 50556.8 947.119   7
   3   2   0 55.5203 270.160  20
   3  -2   0 325.114 81.8787  21
  -3  -2   0 252.438 161.506   5
   3  -2   1 11478.4 339.486  21
  -3  -2  -1 11063.0 483.253   5
  -3  -2  -1 10765.8 399.669   6
   3   2   1 11528.6 529.226  20
  -3  -2  -2 8042.90 423.530   5
  -3  -2  -2 8025.13 340.345   6
   3   2   2 7064.32 217.267  20
   3   2   2 8092.68 384.954  21
   3  -2   2 8373.92 328.467  21
   3  -2   3 6480.43 255.973   4
  -3  -2  -3 6213.16 374.007   1
   3  -2   3 6930.51 324.748  21
  -3  -2  -3 6272.85 368.164   5
  -3  -2  -3 6997.40 315.505   6
   3   2   3 6613.44 357.307  21
   3   2   4 101946. 1381.01  21
  -3  -2  -4 102077. 1450.02   1
  -3  -2  -4 103277. 1362.43   5
   3  -2   4 101859. 893.920   4
  -3  -2  -5 3698.99 267.177   5
  -3  -2  -5 3564.13 290.057   1
   3   2   5 4246.43 304.714  21
  -3  -2  -5 4102.67 251.553  22
   3  -2   5 3954.79 161.765   4
  -3  -2  -6 1631.19 176.028  22
  -3  -2  -6 1280.20 196.300   1
   3   2   6 1631.44 216.378  21
  -3  -2  -6 1568.19 197.679   5
   3   2   7 95.3351 117.208  21
  -3  -2  -7 50.3264 71.6618  22
  -3  -2  -7-53.1633 103.838   5
  -3  -2  -7-68.1340 108.509   1
  -3  -2  -8 6475.30 360.818  22
  -3   2  -8 6854.92 405.124  20
   3   2   8 6583.46 432.004  21
  -3   2  -8 6701.39 334.997  22
  -3  -2  -8 6367.36 353.935   3
  -3  -2  -8 6453.26 373.370   1
  -3  -2  -9 4022.04 300.777   1
  -3  -2  -9 4507.89 325.153  22
  -3   2  -9 4506.41 295.037  22
  -3   2  -9 4562.34 355.810  20
   3   2   9 4063.00 361.127  21
   3   2  10 36225.7 1089.03  21
  -3   2 -10 38658.8 1123.73  20
  -3  -2 -10 36867.4 968.310  22
  -3   2 -10 36620.4 860.160  22
  -3  -2 -11 20269.0 760.000  22
  -3   2 -11 19457.4 658.980  22
  -3  -2 -12 132.444 114.298  22
  -3   2 -12 113.494 122.021  22
  -3   2 -13-46.6958 101.494  22
  -3  -2 -13 52.3776 107.867  22
  -3  -2 -14 4235.49 410.874  22
  -3   2 -14 4208.59 363.989  22
  -3   2 -15 33.8033 112.818  22
  -3  -2 -15 15.9934 129.556  22
  -3   2 -16 71.4260 115.196  22
  -3  -2 -16 133.488 149.351  22
  -3  -2 -17 2623.50 384.284  22
  -3   2 -17 2641.43 322.087  22
  -3  -2 -17 2897.67 371.181  33
  -3  -2 -18 2665.77 361.538  33
  -3  -2 -18 3170.54 420.018  22
  -3  -2 -18 3511.26 403.115  37
  -3  -2 -19 2588.39 394.090  22
  -3  -2 -19 2505.64 368.238  33
  -3  -2 -19 2745.73 352.940  37
  -3  -2 -20 3275.29 403.282  26
  -3  -2 -20 2645.73 367.795  33
  -3  -2 -20 3201.09 416.208  22
  -3  -2 -20 3205.24 380.885  37
  -3  -2 -21-2.14548 160.066  37
  -3  -2 -21 397.207 176.474  22
  -3  -2 -21 228.408 178.193  26
  -3  -2 -22-303.861 177.715  37
  -3  -2 -22 23.5465 177.037  26
   3  -2  22-105.147 112.933  32
  -3  -2 -23 408.251 182.377  26
   3  -2  23 433.622 153.447  32
  -3  -2 -23 517.291 160.046  37
  -3  -2 -24 127.098 141.850  26
   3  -2  24 15.4491 93.5459  32
   3  -2  25 351.184 121.540  32
  -3  -2 -25 216.723 162.939  26
  -3  -2 -26-148.517 141.855  26
   3   2  26-18.1748 83.0016  32
   3  -2  26-34.9256 80.3561  32
  -3  -2 -27 49.9418 85.2286  26
   3   2  27 63.3581 74.7078  32
  -3   3  27 430.839 132.299  32
  -3  -3  27 684.146 167.473  31
  -3  -3  26 207.089 148.059  31
  -3   3  26 369.611 141.821  32
  -3  -3  25 0.21081 129.733  31
   3   3 -25-168.896 169.063  29
  -3   3  25-88.4659 147.584  32
  -3   3  24 150.451 151.847  32
  -3  -3  24 115.162 152.356  31
   3   3 -24-35.6118 167.066  29
   3  -3 -24-90.0733 159.161  29
  -3   3  23 320.754 149.286  32
   3  -3 -23 590.880 196.626  29
  -3  -3  23 369.433 166.070  32
   3  -3 -23 416.135 202.938  26
   3   3 -23 60.8665 170.206  29
   3  -3 -22 1542.24 303.681  22
  -3  -3  22 1106.65 241.258  32
  -3   3  22 1387.45 263.650  32
   3   3 -22 1530.45 275.736  29
   3  -3 -22 1806.51 301.015  29
   3  -3 -22 1288.60 280.878  26
  -3   3  21 131.014 129.041  32
   3  -3 -21 44.5459 168.506  26
  -3  -3  21 239.507 137.709  32
   3  -3 -21 241.977 184.872  29
   3  -3 -21 329.660 194.258  22
   3  -3 -20 89.9121 193.379  29
   3  -3 -20 149.849 174.821  26
   3  -3 -20-428.727 249.077  22
  -3  -3  20-4.60888 142.324  32
   3  -3 -19 1221.68 255.206  26
   3  -3 -19 1179.22 268.086  29
  -3  -3  19 1125.82 327.834  27
  -3  -3  19 1132.08 256.594  32
   3  -3 -19 1299.30 287.150  22
   3  -3 -18 2452.42 363.965  22
   3  -3 -18 3528.75 386.274  29
  -3  -3  18 3155.17 450.356  27
  -3  -3  18 3031.10 348.643  32
   3  -3 -18 3134.29 378.761  26
   3  -3 -17 377.600 198.611  26
  -3  -3  17-113.604 139.176  32
  -3  -3  17 7.88898 195.949  27
   3  -3 -17 87.9863 183.430  29
   3   3 -16 1222.81 536.787  20
   3   3 -15 1283.73 643.637  20
   3   3 -14 545.991 558.211  20
   3  -3 -13 1917.65 278.009   4
   3   3 -13 1290.31 664.218  20
   3   3 -12-322.093 605.909  20
   3  -3 -12 267.512 123.438   4
  -3  -3  12 5.86068 137.522   6
  -3  -3  11 96.9523 118.719   6
   3   3 -11-184.479 601.422  20
   3  -3 -11-34.7104 117.602   4
   3   3 -10 8668.75 1219.63  20
   3  -3 -10 9654.33 454.998   8
  -3  -3  10 9195.91 525.787   6
   3  -3 -10 10009.9 570.624   4
   3  -3  -9 103.744 96.4628   8
   3  -3  -9 119.474 123.192   4
  -3  -3   9 184.405 149.497   6
   3   3  -9-165.867 462.770  20
  -3  -3   8 31.0910 82.9734   3
   3  -3  -8 173.424 131.224   4
   3   3  -8 303.041 422.907  20
   3  -3  -8 98.4872 95.0514   8
  -3  -3   8 212.267 120.555   6
   3  -3  -7 27131.6 857.362   4
   3   3  -7 24011.4 1439.48  20
   3  -3  -7 28438.2 797.386   8
  -3  -3   7 24987.3 812.129   6
  -3  -3   7 28329.6 743.026   5
  -3  -3   7 27627.9 731.967   1
  -3  -3   7 27726.6 690.115   3
  -3  -3   6 13398.4 524.765   5
  -3  -3   6 13044.7 520.309   1
   3   3  -6 11990.1 936.941  20
   3  -3  -6 12027.4 561.890   4
   3  -3  -6 12281.5 527.201   8
  -3  -3   6 11750.2 547.764   6
  -3  -3   5 589.360 149.188   1
  -3  -3   5 610.438 170.032   6
  -3  -3   5 595.210 153.129   5
   3   3  -5 484.253 289.215  20
   3  -3  -5 555.284 161.919   4
   3  -3  -4 10332.6 495.493   4
   3   3  -4 11447.9 734.716  20
  -3  -3   4 10734.5 506.705   1
  -3  -3   4 10579.4 485.278   5
  -3  -3   4 9796.38 484.695   6
   3  -3  -3 4876.79 339.133   4
  -3  -3   3 4784.47 358.820   1
  -3  -3   3 5248.58 362.773   5
  -3  -3   3 4604.05 335.701   6
   3   3  -3 5345.50 476.056  20
   3  -3  -2 122690. 1557.67   4
  -3  -3   2 121197. 1707.08   1
  -3  -3   2 119011. 1551.66   6
  -3  -3   2 123122. 1637.45   5
  -3  -3   1 5388.63 361.426   5
  -3  -3   1 4977.84 366.887   1
  -3  -3   1 5133.66 332.969   6
   3  -3  -1 5400.19 326.089   4
   3   3  -1 4995.61 360.983  20
   3  -3   0 139356. 1517.69   4
  -3  -3   0 137982. 1719.05   5
  -3  -3   0 138747. 1814.85   1
  -3  -3   0 134922. 1575.86   6
   3  -3   1 98.4501 91.0960   4
   3   3   1-40.5564 127.142  20
  -3  -3  -1 46.1089 106.094   6
  -3  -3  -1 86.0222 133.933   5
  -3  -3  -2 132.812 117.403   1
   3  -3   2 98.4758 93.0116   4
  -3  -3  -2 55.4212 94.3447   6
   3   3   2 87.0117 107.733  21
  -3  -3  -2 131.146 137.995   5
   3   3   2 248.160 125.841  20
  -3  -3  -3 1968.95 246.500   1
   3   3   3 1813.38 212.828  21
  -3  -3  -3 2043.78 238.516   5
   3   3   3 1416.54 155.120  20
   3  -3   3 2056.06 170.908   4
  -3  -3  -4 3240.08 281.785   5
   3   3   4 2954.65 278.299  21
  -3  -3  -4 2920.05 287.406   1
  -3  -3  -4 3236.97 222.032  22
   3  -3   4 2978.04 191.936   4
  -3  -3  -5 14510.6 550.754   5
  -3  -3  -5 13877.0 571.283   3
   3  -3   5 14926.6 383.508   4
  -3  -3  -5 14571.3 611.580   1
   3   3   5 13830.2 565.882  21
  -3  -3  -5 14439.5 472.046  22
  -3  -3  -6 12016.1 452.179  22
   3   3   6 12320.4 547.037  21
  -3  -3  -6 11995.5 497.363   5
  -3  -3  -6 12282.5 429.341  13
  -3  -3  -6 11571.6 549.658   1
  -3  -3  -6 12026.1 535.637   3
   3  -3   7 4442.97 278.536   8
  -3  -3  -7 4603.20 344.642   3
  -3  -3  -7 4331.45 293.576  22
   3   3   7 4603.43 361.705  21
  -3  -3  -7 4614.41 357.657   1
  -3  -3  -7 4532.19 271.464  13
  -3  -3  -8 136987. 1430.01  13
   3   3   8 138177. 1952.43  21
  -3  -3  -8 143284. 1734.43  22
  -3  -3  -8 139396. 1881.35   1
  -3   3  -8 144602. 1978.26  20
  -3  -3  -8 141715. 1804.41   3
  -3   3  -9 918.131 201.696  20
  -3  -3  -9 1015.33 193.928   1
  -3  -3  -9 809.920 167.113  22
  -3  -3  -9 884.892 169.825   3
   3   3   9 602.880 183.006  21
  -3  -3 -10 13274.1 604.008  22
   3   3  10 11929.2 648.661  21
  -3   3 -10 12456.5 660.845  20
  -3   3 -11 18174.2 868.678  20
   3   3  11 17394.4 817.898  21
  -3  -3 -11 17483.0 727.791  22
  -3  -3 -12 1591.75 252.027  22
  -3  -3 -13 1906.37 283.115  22
  -3  -3 -14-98.1146 137.016  22
  -3  -3 -15 280.764 177.066  22
  -3  -3 -16 3722.26 434.192  22
  -3  -3 -16 4121.78 433.951  33
  -3  -3 -17-237.376 186.289  22
  -3  -3 -17 255.741 201.055  37
  -3  -3 -17 17.3783 150.739  33
  -3  -3 -18 1170.82 264.783  33
  -3  -3 -18 897.748 247.196  22
  -3  -3 -18 1307.15 308.814  37
  -3  -3 -19 319.363 170.288  33
  -3  -3 -19 236.377 170.820  37
  -3  -3 -19 417.509 193.847  22
  -3  -3 -20 95.1463 178.572  26
  -3  -3 -20-9.18903 144.159  33
  -3  -3 -20-171.479 166.153  22
  -3  -3 -20-3.96063 180.671  37
   3  -3  20-244.150 131.336  32
  -3  -3 -21-49.9853 182.919  37
  -3  -3 -21 227.903 157.074  22
   3  -3  21-258.648 153.071  32
  -3  -3 -21 47.2790 191.113  26
  -3  -3 -22 2284.20 313.685  37
   3  -3  22 2020.07 266.121  32
  -3  -3 -22 2333.14 340.875  26
  -3  -3 -23-47.5154 147.051  26
  -3  -3 -23 131.086 153.049  37
   3  -3  23 92.9110 99.4519  32
   3  -3  24 310.283 109.778  32
  -3  -3 -24 348.645 173.728  26
  -3  -3 -25 37.1692 135.271  26
  -3  -3 -26 113.515 116.695  26
   3   3  26-7.11680 82.4402  32
   3   3  27 25.2331 79.0807  32
  -3  -3 -27-102.913 95.6582  26
  -3  -4  27-137.872 111.404  31
  -3   4  27-156.019 87.7006  32
  -3   4  26 12.2642 92.4214  32
  -3  -4  26 43.2411 107.508  31
  -3  -4  25 38.1382 144.256  31
   3   4 -25-42.2866 135.131  29
  -3   4  25 148.146 118.061  32
  -3   4  24-102.757 137.915  32
   3   4 -24-30.1056 145.923  29
  -3  -4  24-154.635 171.209  31
  -3   4  23 328.379 153.494  32
  -3  -4  23 777.088 221.387  31
   3  -4 -23 345.443 149.517  29
   3   4 -23 146.070 171.231  29
  -3   4  22-1.58148 132.836  32
   3  -4 -22 51.8730 147.411  29
   3  -4 -22-177.765 194.116  26
   3  -4 -21 232.744 177.983  22
  -3   4  21 12.6891 122.671  32
  -3  -4  21 0.94048 141.579  32
   3  -4 -21 353.274 199.297  29
   3  -4 -21-103.386 206.326  26
  -3  -4  20-76.8152 194.705  27
   3  -4 -20-27.9103 185.874  22
  -3  -4  20 172.812 136.093  32
   3  -4 -20-147.362 182.729  29
   3  -4 -20 130.736 186.142  26
   3  -4 -19 1525.67 316.191  22
  -3  -4  19 1335.09 252.503  32
  -3  -4  19 1099.25 263.865  27
   3  -4 -19 1324.77 261.307  29
   3  -4 -19 1046.12 277.726  26
  -3  -4  18 855.127 215.755  32
   3  -4 -18 745.537 217.291  26
  -3  -4  18 922.725 258.330  27
   3  -4 -18 892.632 252.502  22
   3  -4 -18 444.549 238.625  29
   3  -4 -17-102.579 179.507  22
  -3  -4  17 330.666 153.896  32
   3  -4 -17 67.3890 174.677  29
   3  -4 -17-18.8563 167.962  26
  -3  -4  17-17.9263 197.471  27
   3  -4 -16 953.470 229.439  26
  -3  -4  16 690.050 183.952  32
   3   4 -16 1160.58 646.234  20
   3   4 -15 5151.72 1118.44  20
   3   4 -14 448.998 794.356  20
   3   4 -13 2082.07 900.962  20
   3  -4 -13 2876.92 366.142   4
   3  -4 -12 562.585 183.470   4
   3   4 -12 484.797 727.818  20
   3  -4 -11 109.957 132.683   4
  -3  -4  11 269.555 148.218   6
   3   4 -10 1868.71 671.396  20
   3  -4 -10 2618.41 333.169   4
  -3  -4  10 2618.16 316.668   6
   3  -4  -9 11977.5 576.953   8
  -3  -4   9 11635.7 615.561   6
   3  -4  -9 11897.2 652.467   4
  -3  -4   8 473.308 142.308   3
   3  -4  -8 158.277 128.402   4
   3  -4  -8 359.185 129.919   8
  -3  -4   8 257.642 143.930   6
   3   4  -8 164.947 318.848  20
  -3  -4   7 5275.75 361.707   1
   3   4  -7 5044.21 637.065  20
   3  -4  -7 5391.59 392.808   8
  -3  -4   7 4983.94 400.263   6
  -3  -4   7 4855.75 327.982   3
   3  -4  -7 4839.17 402.350   4
  -3  -4   6 2952.83 310.866   6
   3   4  -6 3325.92 458.984  20
   3  -4  -6 3334.96 314.332   8
  -3  -4   6 2948.93 273.323   3
  -3  -4   6 2999.73 282.011   1
   3  -4  -6 3113.64 319.058   4
  -3  -4   6 3147.74 218.633  13
   3  -4  -5 1.16837 106.782   8
   3  -4  -5-10.0736 110.611   4
  -3  -4   5 79.3876 117.317   3
  -3  -4   5 72.4318 111.028   1
   3   4  -5 88.3897 194.573  20
  -3  -4   5-7.99413 133.153   6
  -3  -4   5 121.934 116.333  13
   3   4  -4 348.888 189.503  20
   3  -4  -4 229.467 128.451   4
   3  -4  -4 312.535 122.142   8
  -3  -4   4 286.888 145.309   6
  -3  -4   4 252.242 129.745   3
  -3  -4   4 232.314 139.548   1
  -3  -4   4 183.643 104.661  13
   3   4  -3 4510.49 396.012  20
   3  -4  -3 4062.39 347.154   8
  -3  -4   3 4120.78 360.405   1
  -3  -4   3 4245.31 352.339   6
  -3  -4   3 4053.81 333.265   3
   3  -4  -3 4076.55 342.593   4
  -3  -4   3 4259.34 345.531   5
  -3  -4   3 3917.92 286.987   9
  -3  -4   3 4126.66 274.551  13
  -3  -4   2 9085.76 495.520   5
   3  -4  -2 8207.33 470.001   8
  -3  -4   2 8653.17 483.998   3
  -3  -4   2 8839.87 396.198  13
  -3  -4   2 8671.35 476.393   6
  -3  -4   2 8436.29 504.594   1
   3   4  -2 9863.60 515.933  20
   3  -4  -2 8615.79 457.405   4
  -3  -4   2 9066.96 407.675   9
   3  -4  -1 23463.2 766.824   8
  -3  -4   1 24611.4 843.327   1
   3  -4  -1 23268.6 713.393   4
  -3  -4   1 22463.9 727.517   6
  -3  -4   1 22829.0 777.349   3
  -3  -4   1 23443.7 629.964   9
  -3  -4   1 23487.5 633.950  13
  -3  -4   1 23231.9 779.204   5
   3   4  -1 24994.6 742.925  20
  -3  -4   0 47757.2 907.828  13
  -3  -4   0 49046.3 1120.60   5
  -3  -4   0 48520.0 1042.57   6
   3  -4   0 48773.9 1093.36   8
  -3  -4   0 47360.5 1114.19   3
   3  -4   0 47574.0 981.089   4
   3   4   0 49089.2 966.502  20
  -3  -4   0 49912.8 1197.92   1
  -3  -4   0 48714.9 884.935   9
   3  -4   1 4335.71 297.864   4
  -3  -4  -1 4387.16 288.772  13
  -3  -4  -1 4436.21 374.185   1
  -3  -4  -1 4126.30 345.519   5
   3  -4   1 4601.38 347.227   8
   3   4   1 4663.38 290.259  20
  -3  -4  -1 4577.20 280.710   9
  -3  -4  -1 4298.02 354.677   3
   3  -4   2 15570.8 610.274   8
   3   4   2 16480.7 487.905  20
  -3  -4  -2 15594.9 654.102   3
  -3  -4  -2 16125.9 649.134   5
  -3  -4  -2 15671.5 684.551   1
   3   4   2 15991.0 592.773  21
  -3  -4  -2 15582.4 531.835  13
   3  -4   2 15742.5 534.278   4
  -3  -4  -2 15197.8 496.275   9
   3  -4   3 51.8340 95.5783   4
  -3  -4  -3 66.4111 86.3543   9
   3  -4   3 62.7691 101.959   8
  -3  -4  -3 82.1426 133.825   3
   3   4   3 31.3664 105.241  21
  -3  -4  -3 44.8027 62.2195  22
  -3  -4  -3-29.0862 104.426  13
  -3  -4  -3 101.573 138.395   1
   3   4   4 596.607 153.128  21
   3  -4   4 711.833 148.069   8
  -3  -4  -4 598.093 167.835   3
  -3  -4  -4 641.483 113.247  22
  -3  -4  -4 440.797 128.525  13
  -3  -4  -4 507.394 169.069   1
   3  -4   4 626.040 127.966   4
  -3  -4  -5 7906.42 384.901  13
   3  -4   5 7651.03 414.536   8
   3   4   5 8073.31 453.145  21
  -3  -4  -5 8319.36 493.997   3
  -3  -4  -5 8330.99 376.291  22
  -3  -4  -5 7731.21 498.995   1
  -3  -4  -6 1235.35 162.445  22
   3   4   6 1280.86 208.266  21
  -3  -4  -6 1093.97 134.503  11
  -3  -4  -6 1276.40 217.177   3
  -3  -4  -6 1157.02 216.618   1
  -3  -4  -6 1287.09 184.039  13
   3  -4   6 1176.40 175.214   8
   3  -4   7 3193.15 262.076   8
  -3  -4  -7 3195.26 324.164   3
   3   4   7 2867.74 303.632  21
  -3  -4  -7 3062.01 256.375  22
  -3  -4  -7 2862.66 249.266  13
  -3  -4  -7 3127.63 327.458   1
  -3  -4  -8 1671.20 208.858  22
  -3  -4  -8 1496.82 242.166   1
  -3  -4  -8 1738.88 210.552  13
   3   4   8 1501.06 244.709  21
  -3  -4  -8 1513.04 233.853   3
  -3   4  -8 1543.74 243.376  20
   3   4   9 7128.72 493.176  21
  -3  -4  -9 7115.78 431.406  22
  -3  -4  -9 7100.98 481.998   1
  -3   4  -9 7015.67 507.242  20
  -3  -4  -9 7379.91 476.855   3
  -3  -4 -10 20962.7 779.476  22
  -3   4 -10 19794.8 868.429  20
   3   4  10 20603.6 859.126  21
  -3  -4 -11 51.8038 106.916  22
   3   4  11-90.2984 150.395  21
  -3   4 -11 187.684 197.408  20
  -3  -4 -12 953.368 211.511  22
  -3   4 -12 1156.67 323.849  20
  -3  -4 -13 748.760 208.817  22
  -3  -4 -14 472.801 182.940  22
  -3  -4 -15 3815.15 422.766  22
  -3  -4 -15 4929.51 460.536  33
  -3  -4 -16 3316.06 406.312  33
  -3  -4 -16 3174.13 391.857  37
  -3  -4 -16 3080.62 402.758  22
  -3  -4 -17 1598.29 317.573  37
  -3  -4 -17 1563.51 304.710  22
  -3  -4 -17 1745.83 309.471  33
  -3  -4 -18 3753.53 441.129  33
  -3  -4 -18 3930.55 455.106  26
  -3  -4 -18 3780.67 448.943  22
  -3  -4 -18 4105.77 460.635  37
  -3  -4 -19 4632.13 481.886  37
  -3  -4 -19 4945.73 509.638  22
  -3  -4 -19 4549.25 475.255  33
  -3  -4 -19 4510.56 471.778  26
  -3  -4 -20 2749.60 387.365  26
  -3  -4 -20 2271.80 357.307  33
  -3  -4 -20 2259.12 346.876  37
  -3  -4 -20 2150.81 347.289  22
  -3  -4 -21 367.115 214.403  26
  -3  -4 -21-69.6616 136.225  22
  -3  -4 -21 55.4204 158.574  37
  -3  -4 -22 373.440 196.147  26
  -3  -4 -22 405.581 189.835  37
  -3  -4 -23-255.996 175.375  37
  -3  -4 -23 81.8647 155.727  26
  -3  -4 -24 332.159 180.603  26
  -3  -4 -25-195.895 150.607  26
  -3  -4 -26 39.6751 102.131  26
   3   4  26-14.3236 80.5068  32
  -3  -5  27-190.224 94.1423  31
  -3  -5  26-193.967 137.389  31
   3   5 -25-79.2470 131.864  29
  -3  -5  25 201.680 130.383  31
  -3  -5  24 420.033 167.432  31
   3   5 -24 662.406 180.917  29
  -3  -5  23-42.8526 126.833  31
   3   5 -23 3.52620 166.577  29
   3  -5 -21 1962.67 350.850  22
   3  -5 -21 1555.26 303.742  26
   3  -5 -20 1984.51 303.102  29
   3  -5 -20 2155.33 376.679  22
  -3  -5  20 2095.51 329.174  27
   3  -5 -20 2243.26 357.013  26
  -3  -5  19 2250.46 338.189  27
   3  -5 -19 2051.86 364.436  22
   3  -5 -19 1700.02 300.797  29
   3  -5 -19 1932.50 319.711  26
   3  -5 -18 463.172 210.378  34
  -3  -5  18 99.9506 175.923  27
   3  -5 -18 536.271 209.410  29
   3  -5 -18 519.356 223.448  22
   3  -5 -18 387.279 201.701  26
   3  -5 -17 367.593 201.257  29
  -3  -5  17 455.694 186.113  32
   3  -5 -17 375.842 196.143  26
   3  -5 -17 726.974 234.050  22
  -3  -5  17 248.877 216.596  27
   3  -5 -17 3.15184 199.298  34
   3  -5 -16 8613.88 655.411  22
   3  -5 -16 8399.97 555.564  29
  -3  -5  16 8312.00 563.625  32
  -3  -5  16 7809.49 595.170  27
   3  -5 -16 8887.31 599.193  26
   3  -5 -15 1167.77 241.677  26
   3  -5 -15 991.024 251.554  22
   3   5 -15 1386.72 806.509  20
  -3  -5  15 1196.87 271.286  27
   3   5 -14-1385.48 1225.82  20
   3  -5 -13 422.761 204.404   4
   3   5 -13-548.752 835.890  20
   3   5 -12 3225.34 997.189  20
   3  -5 -12 4126.73 441.163   4
   3   5 -11 13352.5 1506.44  20
   3  -5 -11 14481.5 792.370   4
   3   5 -10 3915.28 780.832  20
   3  -5 -10 3829.35 414.222   4
  -3  -5   9 34664.5 881.986   9
   3  -5  -9 35750.1 1188.41   4
  -3  -5   8 4246.55 323.624   9
  -3  -5   8 4434.68 348.864   3
   3  -5  -8 4457.91 428.015   4
   3   5  -8 4579.66 630.686  20
   3  -5  -7 3736.73 362.644   8
  -3  -5   7 3815.90 325.954   3
   3  -5  -7 3238.30 355.189   4
   3   5  -7 3336.65 498.232  20
  -3  -5   7 4129.43 350.570   1
  -3  -5   7 3114.89 341.686   6
  -3  -5   7 3681.09 295.199   9
  -3  -5   6 8197.44 524.788   6
  -3  -5   6 8674.91 511.363   1
   3   5  -6 7674.98 653.882  20
   3  -5  -6 8732.00 534.503   8
  -3  -5   6 8825.04 393.613  13
   3  -5  -6 7701.65 528.740   4
  -3  -5   6 9149.10 495.286   3
  -3  -5   6 8316.39 425.401   9
   3  -5  -5 5103.65 413.222   8
   3   5  -5 5110.19 495.855  20
  -3  -5   5 5283.09 390.740   3
  -3  -5   5 5605.24 323.350  13
  -3  -5   5 5188.96 406.748   1
   3  -5  -5 5260.42 427.523   4
  -3  -5   5 5478.11 349.300   9
  -3  -5   4 8340.65 403.672  13
   3  -5  -4 7923.06 511.041   8
  -3  -5   4 8736.95 509.905   3
   3  -5  -4 8427.87 519.467   4
  -3  -5   4 8927.15 542.502   1
  -3  -5   4 8424.99 420.273   9
   3   5  -4 9377.02 620.507  20
   3  -5  -3 2313.65 286.680   8
   3   5  -3 2428.76 305.625  20
  -3  -5   3 2234.02 289.810   1
   3  -5  -3 2064.95 267.988   4
  -3  -5   3 2304.77 230.963  13
  -3  -5   3 2219.41 228.861   9
  -3  -5   3 2452.32 295.487   3
   3  -5  -2 293.486 125.009   4
   3  -5  -2 253.901 143.418   8
  -3  -5   2 233.362 163.216   3
   3   5  -2 348.880 148.485  20
  -3  -5   2 258.374 123.930  13
  -3  -5   2 289.166 120.141   9
  -3  -5   2 154.507 132.100   1
   3   5  -1 14659.4 615.161  20
   3  -5  -1 13525.8 639.830   8
  -3  -5   1 14577.6 543.338  13
  -3  -5   1 14342.2 526.641   9
  -3  -5   1 14492.8 546.112  10
   3  -5  -1 14849.3 628.507   4
  -3  -5   1 13608.4 653.434   3
  -3  -5   1 13939.4 699.835   1
   3  -5   0 2619.21 293.547   8
   3   5   0 2771.64 275.135  20
  -3  -5   0 2992.63 258.838  13
  -3  -5   0 2682.65 311.036   3
  -3  -5   0 2720.30 257.472  10
   3  -5   0 2591.01 267.324   4
  -3  -5   0 2733.70 332.391   1
  -3  -5   0 2740.81 237.444   9
   3  -5   1 4683.80 339.906   4
   3  -5   1 4526.59 372.835   8
  -3  -5  -1 4138.15 381.085   3
  -3  -5  -1 4311.76 406.522   1
  -3  -5  -1 4376.44 315.489  13
  -3  -5  -1 4236.90 314.118  10
  -3  -5  -1 4313.33 298.021   9
   3   5   1 4167.19 311.409  20
   3  -5   2 8327.46 488.000   8
   3   5   2 8548.38 470.694  21
  -3  -5  -2 8129.63 528.062   3
  -3  -5  -2 8503.89 564.652   1
  -3  -5  -2 8539.36 448.422  10
  -3  -5  -2 8844.77 438.887  13
   3  -5   2 8878.71 450.481   4
  -3  -5  -2 8893.60 415.083   9
   3   5   3 4220.09 340.289  21
  -3  -5  -3 4129.02 312.253  13
   3  -5   3 3886.06 335.126   8
  -3  -5  -3 4190.13 330.276  10
  -3  -5  -3 3460.82 357.872   3
  -3  -5  -3 3856.64 391.750   1
  -3  -5  -3 3939.29 230.679  22
   3  -5   3 4223.98 305.209   4
  -3  -5  -4 146.561 162.997   3
   3  -5   4 74.8658 99.1480   8
  -3  -5  -4 188.650 144.817   1
   3   5   4 241.235 149.741  21
  -3  -5  -4 87.9120 127.387  13
  -3  -5  -4 346.681 95.3311  22
   3  -5   5 1887.99 236.116   8
  -3  -5  -5 1886.20 190.382  22
  -3  -5  -5 1766.56 291.024   1
  -3  -5  -5 1817.00 222.995  13
   3   5   5 1774.37 237.105  21
  -3  -5  -5 1544.31 264.078   3
   3  -5   6 26187.1 807.153   8
   3   5   6 28088.9 873.717  21
  -3  -5  -6 27554.0 718.315  22
  -3  -5  -6 28001.6 979.806   3
  -3  -5  -6 27696.4 795.196  13
  -3  -5  -6 27905.7 707.003  11
  -3  -5  -6 28203.2 1028.37   1
   3   5   7 12210.9 605.238  21
  -3  -5  -7 12195.1 512.105  22
  -3  -5  -7 12278.1 537.282  13
  -3  -5  -7 12107.8 686.824   1
  -3  -5  -7 12606.5 671.747   3
   3   5   8 1482.10 245.107  21
  -3  -5  -8 1357.89 199.416  22
  -3  -5  -8 1762.52 280.367   3
  -3  -5  -8 1453.67 267.511   1
  -3   5  -8 1583.77 274.772  20
  -3   5  -9 12848.9 718.765  20
  -3  -5  -9 12721.5 674.057   3
  -3  -5  -9 12632.8 583.958  22
   3   5   9 13000.7 665.798  21
  -3  -5  -9 13094.1 720.480   1
   3   5  10 228.585 168.958  21
  -3  -5 -10 191.340 156.738   1
  -3  -5 -10 255.241 139.581  22
  -3   5 -10 66.6465 160.720  20
  -3  -5 -11 67.1022 126.883  22
  -3   5 -11 158.685 181.055  20
  -3  -5 -12 133.080 116.359  22
  -3   5 -12-220.911 259.258  20
  -3  -5 -13 2407.15 323.839  22
  -3  -5 -14 4990.24 475.233  22
  -3  -5 -15 11787.5 719.273  37
  -3  -5 -15 11380.5 693.882  33
  -3  -5 -15 12374.8 748.283  22
  -3  -5 -16 6998.25 578.367  22
  -3  -5 -16 6802.29 556.169  33
  -3  -5 -16 7225.81 581.451  37
  -3  -5 -17-72.8652 171.914  26
  -3  -5 -17 128.710 148.427  22
  -3  -5 -17 275.010 191.608  33
  -3  -5 -17-38.1809 179.031  37
  -3  -5 -18 1051.81 269.293  37
  -3  -5 -18 1298.18 288.360  26
  -3  -5 -18 983.659 245.808  33
  -3  -5 -18 1098.83 273.859  22
  -3  -5 -19 598.483 218.290  33
  -3  -5 -19 375.243 195.408  22
  -3  -5 -19 311.230 196.685  26
  -3  -5 -19 308.795 197.779  37
  -3  -5 -20 4854.84 487.046  37
  -3  -5 -20 4321.33 461.584  22
  -3  -5 -20 4135.11 447.629  26
  -3  -5 -21 1307.51 279.827  37
  -3  -5 -21 1669.17 298.999  26
  -3  -5 -22 1335.00 260.387  26
  -3  -5 -22 1301.78 267.390  37
  -3  -5 -23 1287.65 244.253  26
  -3  -5 -24 190.260 138.518  26
  -3  -5 -25 145.053 118.814  26
  -3  -5 -26 829.137 165.019  26
   3   5  26 543.087 119.810  32
  -3  -6  26 540.805 135.315  31
  -3  -6  25 565.874 171.145  31
   3   6 -24 841.263 181.958  29
  -3  -6  24 1155.12 235.903  31
  -3  -6  23 115.431 125.267  31
  -3  -6  22 44.4707 142.108  31
   3  -6 -21 1010.15 258.953  34
  -3  -6  21 1440.96 282.039  31
  -3  -6  21 1032.61 239.085  27
   3  -6 -20 94.3860 141.886  22
  -3  -6  20-97.0387 160.689  27
   3  -6 -20-193.469 258.940  34
   3  -6 -19 803.497 244.366  22
  -3  -6  19 986.823 253.189  27
   3  -6 -19 908.701 235.319  34
   3  -6 -19 805.853 250.938  26
   3  -6 -18 455.766 223.367  34
  -3  -6  18 704.552 229.544  27
   3  -6 -18 704.060 229.807  26
   3  -6 -18 421.434 177.169  22
  -3  -6  17 3204.82 403.446  27
   3  -6 -17 3445.85 433.750  22
   3  -6 -17 3078.70 423.512  34
   3  -6 -17 3033.67 377.897  26
  -3  -6  16 8003.32 617.831  27
   3  -6 -16 8556.28 650.780  22
   3  -6 -16 8864.94 651.392  34
   3  -6 -16 8496.47 603.202  26
   3  -6 -16 7178.22 518.586  29
   3  -6 -15 366.553 190.681  22
  -3  -6  15-100.893 226.861  27
   3  -6 -15 9.33829 165.172  29
   3  -6 -15 111.847 213.828  34
   3  -6 -15 95.6891 169.810  26
   3  -6 -14 585.283 194.541  22
   3  -6 -14 549.816 195.436  29
   3  -6 -14 275.141 202.024  34
  -3  -6  14 668.849 274.355  27
   3  -6 -14 778.848 225.588  26
   3  -6 -13 16191.5 790.537  22
   3   6 -13 13652.6 1812.51  20
   3  -6 -13 15970.1 912.529   4
   3   6 -12 224.993 742.800  20
   3  -6 -12 545.184 231.358   4
   3   6 -11 2547.62 867.743  20
   3  -6 -11 3244.94 420.052   4
   3   6 -10 3822.27 793.552  20
   3  -6 -10 4862.43 501.470   4
   3  -6  -9 98.8735 158.429   4
  -3  -6   9 92.1313 122.749   9
   3   6  -9 192.220 357.912  20
   3  -6  -8-159.043 177.364   4
  -3  -6   8-17.2529 126.718   9
   3   6  -8 41.6751 276.729  20
   3  -6  -7 125.090 147.465   4
  -3  -6   7 96.4463 132.531   3
  -3  -6   7-123.863 142.909   1
   3   6  -7-185.629 296.569  20
  -3  -6   7-24.7570 109.442   9
  -3  -6   6 5477.06 430.621   3
   3   6  -6 4821.03 555.081  20
  -3  -6   6 4804.73 354.528   9
  -3  -6   6 5449.31 447.398   1
   3  -6  -6 4919.36 463.843   4
  -3  -6   5 10387.6 511.339   9
  -3  -6   5 11454.8 661.864   1
   3   6  -5 10785.4 739.861  20
   3  -6  -5 11420.7 675.462   4
  -3  -6   5 10970.4 614.680   3
   3  -6  -4 4239.08 415.153   8
   3   6  -4 4347.02 452.844  20
  -3  -6   4 4524.99 332.934  13
   3  -6  -4 4642.09 431.188   4
  -3  -6   4 5088.99 452.478   1
  -3  -6   4 4211.54 327.989   9
  -3  -6   4 4140.75 393.948   3
   3  -6  -3 80.3951 138.944   4
  -3  -6   3 200.756 120.599   9
   3  -6  -3 7.91134 129.279   8
  -3  -6   3 60.2961 136.030   3
   3   6  -3 279.608 173.393  20
  -3  -6   3 142.930 136.170   1
  -3  -6   3 182.403 130.426  13
  -3  -6   2 12043.4 668.474   3
  -3  -6   2 13406.7 566.158  13
   3   6  -2 12565.2 660.845  20
  -3  -6   2 12526.6 555.793  10
  -3  -6   2 13039.5 735.462   1
   3  -6  -2 12162.8 671.667   8
   3  -6  -2 12150.0 639.433   4
  -3  -6   2 12248.9 538.835   9
  -3  -6   1 5090.17 371.610  13
  -3  -6   1 4703.31 431.356   3
  -3  -6   1 4437.57 449.388   1
  -3  -6   1 4886.51 344.967   9
   3   6  -1 5262.68 413.969  20
  -3  -6   1 4825.27 361.286  10
   3  -6  -1 4824.57 404.757   4
   3  -6  -1 4404.24 408.401   8
   3  -6   0 98608.0 1845.31   8
  -3  -6   0 98021.3 1555.32  13
  -3  -6   0 95516.7 1886.38   3
  -3  -6   0 99247.4 2032.38   1
  -3  -6   0 95054.6 1548.47  10
   3  -6   0 98852.5 1712.98   4
   3   6   0 99016.6 1655.74  20
  -3  -6  -1 34987.1 944.329  13
  -3  -6  -1 35528.4 1230.83   1
   3  -6   1 35970.8 1010.26   4
   3  -6   1 35380.6 1096.24   8
  -3  -6  -1 35486.3 964.451  10
  -3  -6  -1 34510.0 1145.97   3
  -3  -6  -2 1445.41 235.148  13
   3  -6   2 1411.32 252.212   8
  -3  -6  -2 1169.54 264.783   3
  -3  -6  -2 1257.49 271.794   1
  -3  -6  -2 1511.48 242.408  10
   3   6   2 1576.58 239.475  21
  -3  -6  -3 96725.1 1949.58   3
  -3  -6  -3 98407.0 1602.91  13
   3  -6   3 98083.6 1783.38   8
  -3  -6  -3 97948.3 2065.06   1
  -3  -6  -3 97871.7 1656.29  10
   3   6   3 97066.2 1649.60  21
   3  -6   4 13942.4 666.190   8
  -3  -6  -4 14413.7 769.956   3
   3  -6   4 14494.0 510.614  12
   3   6   4 14982.8 660.698  21
  -3  -6  -4 14233.9 797.400   1
  -3  -6  -4 13465.5 636.353  10
  -3  -6  -4 14492.0 628.209  13
  -3  -6  -5-107.164 188.136   3
   3   6   5-5.74673 136.985  21
  -3  -6  -5-33.2392 105.086  11
  -3  -6  -5 170.050 150.690   1
  -3  -6  -6 50.0161 160.605   1
  -3  -6  -6 13.3814 73.4401  22
  -3  -6  -6-262.846 222.202   3
   3   6   6 129.485 127.809  21
  -3  -6  -6 50.4035 109.254  11
  -3  -6  -7 2217.78 234.755  22
  -3  -6  -7 2158.67 333.013   1
  -3  -6  -7 2255.15 231.996  11
  -3  -6  -7 2212.16 325.449   3
  -3  -6  -8 10811.7 685.959   3
  -3  -6  -8 10684.0 514.454  22
  -3   6  -8 11245.0 723.993  20
  -3  -6  -8 11524.9 745.481   1
  -3  -6  -9 479.059 192.450   3
  -3  -6  -9 154.262 152.095   1
  -3   6  -9 190.834 187.036  20
  -3  -6  -9 93.1832 103.768  22
  -3  -6 -10 158.906 121.116  22
  -3  -6 -10 3.77252 196.061   1
  -3   6 -10-4.47363 168.113  20
  -3   6 -11-22.3831 182.456  20
  -3  -6 -11-113.928 140.659  22
  -3  -6 -12 4.81402 116.076  22
  -3   6 -12 2.31280 189.594  20
  -3  -6 -13 2909.85 361.452  37
  -3   6 -13 2426.18 464.445  20
  -3  -6 -13 2274.36 312.865  22
  -3  -6 -14 1173.24 281.794  37
  -3  -6 -14 1199.63 254.869  33
  -3  -6 -14 984.239 241.264  22
  -3  -6 -15 1538.51 271.132  26
  -3  -6 -15 2260.02 329.189  22
  -3  -6 -15 2035.37 314.545  33
  -3  -6 -15 1768.29 313.594  37
  -3  -6 -16 2994.18 376.161  26
  -3  -6 -16 2836.91 364.039  33
  -3  -6 -16 3310.59 402.483  22
  -3  -6 -16 3033.39 402.991  37
  -3  -6 -17 5081.79 513.920  37
  -3  -6 -17 5121.06 505.531  22
  -3  -6 -17 4920.34 482.381  33
  -3  -6 -17 5573.66 494.700  26
  -3  -6 -18 685.300 220.432  22
  -3  -6 -18 265.552 169.943  26
  -3  -6 -18 551.017 226.431  37
  -3  -6 -19 548.395 216.136  26
  -3  -6 -19 486.200 213.522  37
  -3  -6 -19 494.912 195.358  22
  -3  -6 -20-191.086 172.884  26
  -3  -6 -20 211.845 187.358  37
  -3  -6 -21 65.7906 174.941  26
  -3  -6 -21 147.595 161.424  37
  -3  -6 -22 1362.60 252.757  26
  -3  -6 -23 310.532 164.832  26
  -3  -6 -24 404.671 149.117  26
  -3  -6 -25 553.667 176.450  34
  -3  -6 -25 1016.81 177.342  26
  -3  -7  25 54.5943 101.740  31
   3   7 -24 56.9245 133.259  29
  -3  -7  24 71.2048 103.150  31
  -3  -7  23-162.672 137.124  31
  -3  -7  22 705.859 202.968  31
   3  -7 -22 587.444 218.667  34
  -3  -7  21 229.282 150.973  31
   3  -7 -21-88.0086 200.909  34
  -3  -7  21-122.366 163.348  27
  -3  -7  20 300.232 189.021  27
  -3  -7  20 792.128 226.032  31
   3  -7 -20 644.712 231.260  34
   3  -7 -19 282.255 155.076  22
  -3  -7  19 180.450 175.087  27
   3  -7 -19-130.297 212.448  34
   3  -7 -18 230.925 153.013  22
  -3  -7  18 203.793 197.181  27
   3  -7 -18 46.2895 210.944  34
  -3  -7  17 5138.46 505.702  27
   3  -7 -17 4730.29 533.519  34
   3  -7 -17 4968.63 496.106  22
   3  -7 -16 335.922 160.354  22
  -3  -7  16 172.109 222.443  27
   3  -7 -16 282.159 225.785  34
   3  -7 -15-123.731 213.800  26
   3  -7 -15-107.936 223.569  34
   3  -7 -15 605.640 196.827  22
  -3  -7  15 114.515 235.729  27
   3  -7 -14 556.075 233.710  34
  -3  -7  14 669.045 261.300  27
   3  -7 -14 820.734 233.285  26
   3  -7 -13 3365.66 368.452  16
   3  -7 -13 2920.51 405.693  34
  -3  -7  13 3050.62 433.233  27
   3  -7 -13 2790.87 332.839  26
   3   7 -12 13982.7 1783.60  20
  -3  -7  12 16601.1 850.567  27
   3   7 -11 8176.58 1295.28  20
   3  -7 -11 9544.41 750.072   4
   3  -7 -10 6263.96 613.902   2
   3   7 -10 5538.48 976.454  20
   3  -7 -10 5912.41 590.170   4
   3  -7  -9-43.5651 178.481   4
   3   7  -9 122.151 391.974  20
   3  -7  -9 268.326 206.814   2
   3  -7  -8 492.415 223.261   4
   3   7  -8 73.9044 330.859  20
  -3  -7   7 9135.36 587.628   3
   3   7  -7 9376.87 859.402  20
   3  -7  -7 9896.22 711.172   4
  -3  -7   6 500.389 198.468   3
  -3  -7   6 528.834 182.233   1
   3   7  -6 565.179 305.548  20
   3  -7  -6 483.169 210.469   4
   3  -7  -5 307.211 185.726   4
   3   7  -5 223.904 225.959  20
  -3  -7   5 47.3333 148.732   3
  -3  -7   5 192.935 170.593   1
   3   7  -4 976.400 270.785  20
  -3  -7   4 1153.54 245.754   3
  -3  -7   4 1451.62 283.335   1
   3  -7  -4 1137.69 255.993   4
  -3  -7   3 6801.34 547.184   3
   3   7  -3 6095.11 536.658  20
  -3  -7   3 6119.71 564.081   1
   3  -7  -3 6485.77 531.786   4
  -3  -7   2 15794.5 832.367   3
   3  -7  -2 15772.1 788.530   4
   3   7  -2 14802.1 780.748  20
  -3  -7   2 15185.3 673.915  10
  -3  -7   2 15696.2 873.295   1
  -3  -7   1 40563.8 1340.48   3
   3   7  -1 40203.6 1210.24  20
  -3  -7   1 40304.6 1421.10   1
  -3  -7   1 37083.9 1058.87  10
  -3  -7   0 13385.5 652.905  10
  -3  -7   0 14028.8 809.231   3
  -3  -7   0 13627.4 844.725   1
   3   7   1 1132.06 235.983  21
  -3  -7  -1 661.509 204.634  10
  -3  -7  -1 851.675 256.843   3
  -3  -7  -1 913.387 269.554   1
   3  -7   2 2426.71 253.361  12
  -3  -7  -2 2701.17 404.927   1
  -3  -7  -2 2286.52 354.707   3
  -3  -7  -2 2149.73 301.383  10
   3   7   2 2656.77 327.013  21
  -3  -7  -3 311.056 183.510   1
   3  -7   3 229.255 111.509  12
  -3  -7  -3 139.001 124.326  11
  -3  -7  -3 22.9911 195.284   3
  -3  -7  -3 7.25353 138.033  10
  -3  -7  -4 40640.1 1395.51   3
   3  -7   4 39273.2 927.521  12
  -3  -7  -4 39500.2 1055.59  11
  -3  -7  -4 41746.7 1493.66   1
  -3  -7  -4 39197.6 1170.36  10
  -3  -7  -5 2139.75 364.530   1
  -3  -7  -5 1941.74 258.727  11
  -3  -7  -5 1936.14 345.384   3
  -3  -7  -6 2891.72 295.574  11
  -3  -7  -6 2925.01 416.895   3
  -3  -7  -6 2905.23 432.419   1
  -3  -7  -7 13576.7 837.956   3
  -3  -7  -7 15023.2 641.488  11
  -3  -7  -7 14473.0 902.600   1
  -3   7  -8 594.889 220.096  20
  -3  -7  -8 591.368 233.816   1
  -3  -7  -8 508.345 242.285   3
  -3  -7  -9 66.9956 179.315   1
  -3   7  -9 51.6380 175.405  20
  -3  -7 -10 477.031 200.556   1
  -3   7 -10 301.878 194.273  20
  -3  -7 -11 176.800 138.215  22
  -3   7 -11 160.449 209.894  20
  -3  -7 -12 4741.32 416.480  22
  -3  -7 -12 5081.42 453.837  37
   3  -7  13-2.55641 146.617  25
  -3  -7 -13 224.802 195.331  37
  -3  -7 -13 269.490 159.012  22
  -3  -7 -14-31.1008 157.401  26
   3  -7  14 14.3277 135.831  25
  -3  -7 -14 291.679 154.553  33
  -3  -7 -14-150.945 206.933  37
  -3  -7 -14-63.2495 137.370  22
   3  -7  15 1032.86 211.896  25
  -3  -7 -15 1027.91 272.431  37
  -3  -7 -15 1087.36 236.584  33
  -3  -7 -15 1330.86 267.861  22
  -3  -7 -15 1427.94 265.567  26
  -3  -7 -16 350.952 175.366  26
   3  -7  16 578.432 179.804  25
  -3  -7 -16 185.119 153.304  33
  -3  -7 -16 407.204 175.966  22
  -3  -7 -16 602.781 218.671  37
  -3  -7 -17 72.8971 181.221  37
  -3  -7 -17 49.5331 173.191  22
  -3  -7 -17 161.015 159.293  26
  -3  -7 -18 100.992 172.137  26
  -3  -7 -18 76.1041 127.563  22
  -3  -7 -18-26.4633 188.754  37
  -3  -7 -19 197.450 174.080  37
  -3  -7 -19 84.8523 153.831  26
  -3  -7 -20 80.4614 166.773  37
  -3  -7 -20 182.752 168.416  26
  -3  -7 -21 266.375 166.742  26
  -3  -7 -22 824.824 201.936  26
  -3  -7 -23-28.4698 160.144  34
  -3  -7 -23 0.89810 126.542  26
  -3  -7 -24-138.160 144.114  34
  -3  -7 -24-172.102 120.635  26
  -3  -8  24 214.966 112.676  31
   3  -8 -23 68.3544 124.949  34
  -3  -8  23-54.9575 101.145  31
  -3  -8  22 191.290 132.156  31
   3  -8 -22-204.450 164.832  34
  -3  -8  21 234.618 141.623  31
   3  -8 -21 86.8142 170.531  34
  -3  -8  21 32.9861 126.250  27
   3  -8 -20 150.453 184.684  34
  -3  -8  20 725.624 205.867  31
  -3  -8  20 358.908 186.691  27
  -3  -8  19 1107.88 235.471  31
   3  -8 -19 958.326 266.754  34
  -3  -8  19 1133.64 259.396  27
  -3  -8  18 457.848 184.628  31
   3  -8 -18 524.107 234.934  34
  -3  -8  18 720.426 237.517  27
   3  -8 -17 223.513 225.818  34
  -3  -8  17 262.341 177.955  31
  -3  -8  17 552.750 234.760  27
   3  -8 -16-151.084 247.642  34
  -3  -8  16-126.500 182.833  31
  -3  -8  16 197.016 218.325  27
   3  -8 -15 632.776 290.043  34
  -3  -8  15 1004.03 243.332  31
  -3  -8  15 952.551 299.828  27
   3  -8 -14 4719.09 510.847  34
  -3  -8  14 4719.26 428.207  31
   3  -8 -14 4054.64 462.128  12
  -3  -8  14 4551.09 522.751  27
   3  -8 -13 229.537 218.322  34
  -3  -8  13 315.177 156.257  31
   3  -8 -13 763.443 240.038  12
  -3  -8  13 217.239 238.896  27
   3  -8 -12 566.059 266.352  34
  -3  -8  12 539.877 263.028  27
   3  -8 -11 5741.06 459.834  16
   3  -8 -11 5271.34 548.883  34
  -3  -8  11 6458.00 572.743  27
   3  -8 -10 58.4862 187.435  16
   3  -8 -10 86.8610 211.867  34
  -3  -8  10-108.348 261.608  27
   3  -8 -10 211.603 174.507   2
   3  -8  -9 483.406 239.805   2
   3   8  -9-137.750 523.763  20
   3  -8  -8 327.278 238.367   2
   3   8  -8 389.544 358.772  20
   3   8  -7 1723.98 468.857  20
   3  -8  -7 2353.73 427.331   2
   3   8  -6 1740.28 427.072  20
   3  -8  -6 1395.64 339.481   2
  -3  -8   6 1620.14 308.520   1
  -3  -8   5 2135.64 370.171   1
   3   8  -5 2460.32 450.452  20
  -3  -8   4 381.944 219.704   3
  -3  -8   4 223.586 204.569   1
   3   8  -4 399.999 254.592  20
  -3  -8   3 14783.0 874.067   3
   3   8  -3 13806.2 856.734  20
  -3  -8   3 15334.4 940.279   1
  -3  -8   2 9039.75 707.746   3
  -3  -8   2 8684.00 719.552   1
   3   8  -2 8302.08 648.488  20
  -3  -8   1 382.629 229.116   1
  -3  -8   1 424.414 236.662   3
  -3  -8   0 1521.12 348.295   1
   3  -8   0 1203.31 235.064  12
  -3  -8   0 1850.33 358.334   3
  -3  -8   0 1197.03 259.410  10
  -3  -8  -1 6425.80 617.374   3
   3  -8   1 6942.34 470.163  12
  -3  -8  -1 6686.39 491.442  11
  -3  -8  -1 6432.95 642.480   1
  -3  -8  -1 6664.60 529.064  10
  -3  -8  -2 408.682 211.776   1
   3  -8   2 641.134 174.184  12
  -3  -8  -2 139.032 120.809  11
  -3  -8  -2 508.732 229.269   3
  -3  -8  -2 335.283 205.704  10
  -3  -8  -3 5181.73 571.016   3
  -3  -8  -3 4898.52 419.500  11
   3  -8   3 4413.13 355.770  12
  -3  -8  -3 4819.64 585.649   1
  -3  -8  -4 882.536 293.116   1
  -3  -8  -4 1719.90 391.040   3
   3  -8   4 1378.29 212.960  12
  -3  -8  -4 1250.84 236.136  11
  -3  -8  -5-116.900 231.391   3
   3  -8   5-257.885 187.692   2
  -3  -8  -5 18.4982 245.840   1
  -3  -8  -5 37.5349 128.241  11
  -3  -8  -6 2938.36 470.364   1
  -3  -8  -6 2706.79 310.182  11
  -3  -8  -7 243.147 158.461  11
  -3   8  -7 170.271 205.831  20
  -3  -8  -7 385.632 254.991   1
  -3  -8  -8 928.178 341.455   1
  -3   8  -8 186.675 240.426  20
   3  -8   9 2375.23 324.636  25
  -3  -8  -9 2012.82 375.340   1
   3  -8  10 1256.60 257.353  25
   3  -8  10 1090.35 236.526  27
   3  -8  11 3610.56 397.238  25
  -3  -8 -11 3185.63 366.529  37
   3  -8  11 4010.78 388.877  27
   3  -8  12 650.088 215.824  25
   3  -8  12 500.133 188.291  27
  -3  -8 -12 317.209 177.174  37
   3  -8  13 1912.71 310.221  27
  -3  -8 -13 1758.69 309.999  37
   3  -8  13 2061.44 315.476  25
   3  -8  14 771.022 217.776  25
  -3  -8 -14 696.660 220.251  37
  -3  -8 -15-87.3446 162.324  37
   3  -8  15 358.144 186.192  25
   3  -8  16 1150.72 218.598  25
  -3  -8 -16 1618.15 291.519  37
  -3  -8 -17 601.008 207.743  37
  -3  -8 -18-55.0682 157.706  37
  -3  -8 -18 38.0661 140.919  26
  -3  -8 -19 765.391 189.690  26
  -3  -8 -20 235.554 137.833  26
  -3  -8 -20 24.8236 206.943  34
  -3  -8 -21 54.4683 182.882  34
  -3  -8 -21 79.6307 123.988  26
  -3  -8 -22 197.216 160.401  34
  -3  -8 -22 107.404 120.249  26
  -3  -8 -23 451.428 173.072  34
  -3  -9  23 162.367 85.4214  31
  -3  -9  22 595.516 148.127  31
   3  -9 -21-28.3850 147.950  34
  -3  -9  21 183.269 146.940  27
  -3  -9  21-119.847 120.599  31
  -3  -9  20-27.4789 149.447  27
   3  -9 -20-51.1583 160.161  34
  -3  -9  20 167.073 115.250  31
  -3  -9  19 317.769 150.427  31
  -3  -9  19 228.415 166.313  27
   3  -9 -18 25.0371 188.090  34
  -3  -9  18 563.163 181.892  31
  -3  -9  18 78.1513 197.711  27
  -3  -9  17-93.4904 220.378  27
  -3  -9  17 196.923 146.265  31
   3  -9 -17 267.904 221.217  34
  -3  -9  16 4014.40 389.914  31
   3  -9 -16 2629.16 409.222  34
  -3  -9  16 3703.26 447.071  27
   3  -9 -15 358.757 245.686  34
  -3  -9  15 563.295 262.125  27
   3  -9 -14 2460.97 391.627  34
   3  -9 -14 1761.73 323.432  12
  -3  -9  14 2280.63 378.626  27
   3  -9 -13 3291.57 452.312  34
  -3  -9  13 3584.42 463.532  27
   3  -9 -13 2573.84 383.864  12
   3  -9 -12 1966.75 381.815  34
   3  -9 -12 1535.20 322.931  12
   3  -9 -12 1439.97 310.943  27
  -3  -9  12 2031.79 397.637  27
   3  -9 -11 7604.79 647.397  34
   3  -9 -11 7956.42 626.043  10
  -3  -9  11 8059.38 665.925  27
   3  -9 -11 6666.89 574.759  27
   3  -9 -11 6715.38 607.769  12
   3  -9 -10 294.172 238.404  34
  -3  -9  10 309.149 184.622  11
  -3  -9  10 254.756 278.217  27
   3  -9 -10 408.210 241.896  12
   3  -9 -10 126.646 181.759  27
   3  -9  -9 409.995 203.952  12
  -3  -9   9 638.416 271.002  27
   3  -9  -9 140.383 211.554  34
   3  -9  -9-3.62828 215.743  27
   3  -9  -8 1314.35 292.516  12
   3  -9  -8 1418.86 305.644  34
   3  -9  -8 1432.61 295.595  27
  -3  -9   7-58.6270 217.121  27
   3  -9  -7-95.3967 190.559  27
   3  -9  -7 173.308 200.456  34
   3  -9  -7 66.9575 146.810  12
   3  -9  -6 1717.83 424.028   2
   3  -9  -6 1485.04 312.010  34
   3  -9  -6 1165.19 273.208  12
  -3  -9   5 9763.35 775.849   1
   3   9  -5 10483.9 917.111  20
   3  -9  -5 10995.8 936.061   2
   3  -9  -5 10361.6 696.447  12
   3  -9  -4 217.363 212.147   2
   3  -9  -4 122.166 161.515  12
  -3  -9   4 456.025 216.740   1
   3   9  -4 73.8608 266.948  20
   3  -9  -3 24.7243 133.357  12
  -3  -9   3 40.0512 204.935   1
   3  -9  -3 302.022 160.167   2
   3  -9  -2 79.9866 141.345  12
  -3  -9   2 344.033 300.950   1
  -3  -9   2 4.91500 149.668  11
   3  -9  -2 136.656 210.217   2
  -3  -9   1-179.356 282.657   1
   3  -9  -1-49.1912 125.957  12
   3  -9  -1 152.167 208.199   2
  -3  -9   1 5.36159 136.915  11
  -3  -9   0 1709.80 293.261  11
   3  -9   0 1510.71 259.722  12
  -3  -9   0 2255.75 425.310   1
   3  -9   0 2018.68 404.336   2
  -3  -9  -1-107.206 278.625   1
  -3  -9  -1 41.3482 151.219  11
   3  -9   1-136.478 161.768  12
   3  -9   1 188.950 191.373   2
   3  -9   2 1343.92 230.980  12
  -3  -9  -2 1318.05 258.357  11
  -3  -9  -2 1535.25 363.459   1
   3  -9   2 1710.41 367.686   2
   3  -9   3 783.377 280.856   2
   3  -9   3 793.841 194.132  12
  -3  -9  -3 823.420 222.184  11
  -3  -9  -3 835.070 325.207   1
   3  -9   4 1544.30 362.989   2
  -3  -9  -4 1632.45 284.361  11
  -3  -9  -4 2034.47 440.019   1
   3  -9   5 129.895 166.267   2
   3  -9   5 67.6782 161.705  25
  -3  -9  -5 324.814 177.859  11
   3  -9   5 552.980 187.708  27
   3  -9   6 5820.90 489.823  25
  -3  -9  -6 5833.92 480.210  11
   3  -9   6 6743.68 490.025  27
   3  -9   7 606.008 195.852  25
   3  -9   7 905.672 244.505  27
   3  -9   8 1128.92 242.617  25
   3  -9   8 1234.76 254.765  27
  -3  -9  -8 1096.84 257.850  34
   3  -9   9 1802.23 303.805  27
   3  -9   9 1576.15 302.062  25
  -3  -9  -9 1678.48 324.186  34
   3  -9  10 174.697 169.556  25
  -3  -9 -10-40.7953 179.456  34
   3  -9  10 246.369 198.670  27
   3  -9  11 500.003 206.470  25
  -3  -9 -11 464.422 196.720  34
   3  -9  11 360.999 214.313  27
   3  -9  12 4466.38 450.571  25
  -3  -9 -12 4253.07 413.697  37
   3  -9  12 4492.40 418.856  27
  -3  -9 -12 5453.46 541.803  34
   3  -9  13 312.917 172.137  25
  -3  -9 -13 231.588 193.131  34
   3  -9  13 295.566 193.429  27
  -3  -9 -13 584.037 206.455  37
   3  -9  14 305.350 188.392  25
  -3  -9 -14 503.818 237.094  34
  -3  -9 -14 287.725 175.677  37
   3  -9  14 255.389 177.444  27
  -3  -9 -15 461.093 216.681  37
   3  -9  15 274.553 147.428  25
  -3  -9 -15-183.434 241.659  34
   3  -9  16 3624.74 361.188  25
  -3  -9 -16 3900.07 490.496  34
  -3  -9 -16 3592.36 396.329  37
  -3  -9 -17 992.408 298.121  34
   3  -9  17 960.812 226.011  25
  -3  -9 -18 317.532 223.388  34
  -3  -9 -19 658.688 222.778  34
  -3  -9 -20-230.153 182.894  34
  -3  -9 -21 703.296 201.326  34
  -3  -9 -22 153.323 140.832  34
   3 -10 -22 18.1506 119.136  35
  -3 -10  21-4.19212 104.861  27
  -3 -10  20 172.821 124.081  27
  -3 -10  19 16.8244 134.874  27
   3 -10 -18 82.2337 177.964  34
  -3 -10  18-34.5298 168.456  27
   3 -10 -17 212.894 204.286  34
  -3 -10  17 219.269 176.726  27
   3 -10 -16 855.644 279.406  34
  -3 -10  16 1048.13 265.121  27
  -3 -10  15-301.943 224.994  27
   3 -10 -15 200.606 211.486  34
   3 -10 -14 121.979 224.240  34
  -3 -10  14 705.016 290.764  27
   3 -10 -14 177.343 197.357  12
  -3 -10  13 759.443 265.313  27
   3 -10 -13 189.804 177.835  12
   3 -10 -13 537.215 274.336  34
   3 -10 -12 97.2995 165.582  12
  -3 -10  12 406.891 223.874  27
   3 -10 -12 662.855 293.100  34
   3 -10 -11 1134.66 316.459  34
   3 -10 -11 1176.43 300.213  12
  -3 -10  11 1620.25 335.896  27
   3 -10 -11 1448.01 308.390  10
   3 -10 -11 1027.84 278.914  27
   3 -10 -10-139.593 182.636  12
  -3 -10  10 283.825 195.902  11
   3 -10 -10-15.6513 189.080  10
   3 -10 -10 359.126 277.814  34
  -3 -10  10 150.918 230.626  27
   3 -10 -10 376.843 198.095  27
   3 -10  -9 10117.5 682.553  27
   3 -10  -9 13078.1 828.457  34
  -3 -10   9 12520.5 765.449  27
   3 -10  -9 11515.1 807.641  12
  -3 -10   9 10947.6 736.967  11
   3 -10  -9 11944.8 807.022  10
   3 -10  -8 497.824 217.347  12
  -3 -10   8 420.844 192.715  11
  -3 -10   8 340.237 231.089  27
   3 -10  -8 231.314 204.509  27
   3 -10  -7 4454.95 475.117  27
  -3 -10   7 5243.39 525.603  11
  -3 -10   7 5925.10 534.614  27
   3 -10  -7 5314.20 562.267  12
   3 -10  -6 4371.52 489.919  12
  -3 -10   6 4148.08 475.134  11
   3 -10  -6 4277.06 473.376  27
  -3 -10   6 5585.15 515.769  27
  -3 -10   5 371.534 208.461  11
   3 -10  -5 201.584 223.316  35
   3 -10  -5 125.635 176.758  12
  -3 -10   5 808.751 293.324  27
   3 -10  -5 172.319 251.482  27
   3 -10  -4 5277.70 531.854  12
   3 -10  -4 6503.29 557.026  35
  -3 -10   4 4447.37 493.292  11
  -3 -10   4 6022.24 507.532  27
   3 -10  -4 5849.59 516.731  27
   3 -10  -3 4700.07 489.082  12
   3 -10  -3 5321.20 496.240  35
  -3 -10   3 4456.74 483.695  11
  -3 -10   3 5033.89 446.513  27
   3 -10  -3 5151.82 483.385  27
   3 -10  -2 3379.95 417.147  12
   3 -10  -2 3356.15 395.169  35
   3 -10  -2 2615.69 314.929  25
  -3 -10   2 2611.28 380.015  11
   3 -10  -2 3769.93 405.424  27
  -3 -10   1 6642.08 572.156  11
   3 -10  -1 6974.90 560.305  12
   3 -10  -1 7621.48 553.181  27
   3 -10  -1 6525.43 488.348  25
   3 -10  -1 7791.68 561.787  35
   3 -10   0 456.557 179.023  25
   3 -10   0 264.257 210.564  35
  -3 -10   0 507.651 227.212  11
   3 -10   0 502.352 190.363  12
   3 -10   0 649.571 229.473  27
   3 -10   1 970.642 287.174  35
   3 -10   1 699.293 200.030  25
   3 -10   1 605.657 202.596  12
  -3 -10  -1 838.469 246.354  11
   3 -10   1 417.039 190.367  27
   3 -10   2 4602.55 442.976  25
   3 -10   2 4952.58 474.738  27
   3 -10   2 5266.43 483.925  35
  -3 -10  -2 4922.07 488.707  11
   3 -10   2 4919.17 447.067  12
   3 -10   3 82.6596 160.675  25
   3 -10   3 214.831 190.434  27
   3 -10   3 308.284 174.937  12
  -3 -10  -3 183.823 173.425  11
   3 -10   4 1418.94 286.311  25
   3 -10   4 1197.78 256.522  36
  -3 -10  -4 1217.03 273.698  11
   3 -10   4 1098.13 251.889  27
   3 -10   5 5395.76 491.903  25
  -3 -10  -5 5400.41 497.954  11
   3 -10   5 5263.91 466.022  27
   3 -10   5 4759.47 400.345  36
   3 -10   6-16.2820 196.320  25
   3 -10   6 288.367 201.677  27
   3 -10   7 2038.14 330.663  25
   3 -10   7 2066.40 319.560  27
   3 -10   8 244.117 187.766  25
   3 -10   8 258.555 177.632  27
   3 -10   9 311.688 197.111  25
   3 -10   9 201.979 172.513  27
  -3 -10  -9 181.406 166.613  34
   3 -10  10 4475.22 466.085  25
  -3 -10 -10 4247.77 462.357  34
   3 -10  10 4553.55 444.181  27
   3 -10  11 1399.34 284.020  25
  -3 -10 -11 1262.46 284.200  34
   3 -10  11 1641.66 292.590  27
   3 -10  12 14690.0 790.386  25
  -3 -10 -12 14822.0 855.760  34
   3 -10  12 14246.5 721.456  27
   3 -10  13 2012.31 312.543  25
  -3 -10 -13 2219.54 383.747  34
   3 -10  13 2378.09 325.911  27
   3 -10  14 59.4343 164.438  25
  -3 -10 -14 581.242 261.597  34
   3 -10  14 34.3965 176.383  27
   3 -10  15 959.412 216.440  25
   3 -10  15 930.676 241.509  27
  -3 -10 -15 579.868 265.404  34
   3 -10  16 729.837 194.098  25
  -3 -10 -16 568.191 227.003  34
   3 -10  17 144.101 131.806  25
  -3 -10 -17-231.779 221.860  34
  -3 -10 -18 358.473 187.060  34
  -3 -10 -19-205.049 159.137  34
  -3 -10 -20 89.2778 157.726  34
  -3 -10 -21 323.780 141.854  34
   3 -11 -20 175.052 133.070  35
  -3 -11  20-263.351 128.306  27
   3 -11 -19-340.417 192.978  35
  -3 -11  19-69.6950 129.969  27
  -3 -11  18 398.178 169.659  27
  -3 -11  17 103.912 152.225  27
  -3 -11  16 921.415 229.156  27
  -3 -11  15 262.379 205.023  27
  -3 -11  14 769.436 247.646  27
  -3 -11  13 948.454 263.991  27
  -3 -11  12-130.287 235.713  27
   3 -11 -11 943.869 281.545  10
   3 -11 -11 578.021 207.060  27
   3 -11 -11 876.341 269.534  12
  -3 -11  11 1059.66 296.986  27
  -3 -11  10 429.958 264.042  27
   3 -11 -10 56.7685 175.566  10
   3 -11 -10 183.811 159.122  27
   3 -11  -9 1931.05 389.206  12
   3 -11  -9 2092.38 361.514  27
   3 -11  -9 1723.89 374.469  10
  -3 -11   9 1730.70 320.636  11
  -3 -11   9 1994.72 369.594  27
   3 -11  -8 1330.87 327.125  12
   3 -11  -8 1529.54 331.526  35
  -3 -11   8 1899.77 352.899  11
   3 -11  -8 1982.89 369.526  10
  -3 -11   8 2160.32 362.557  27
   3 -11  -8 1121.87 262.849  27
  -3 -11   7 2134.60 346.570  11
   3 -11  -7 1904.27 360.148  35
   3 -11  -7 1855.47 360.926  10
  -3 -11   7 2526.79 370.343  27
   3 -11  -7 1861.14 351.100  27
   3 -11  -7 1899.02 370.075  12
  -3 -11   6 3503.59 460.234  11
   3 -11  -6 3213.51 427.015  35
   3 -11  -6 4055.56 525.284  10
   3 -11  -6 4252.48 507.558  12
  -3 -11   6 5121.97 481.982  27
   3 -11  -6 3951.71 460.712  27
   3 -11  -5 5931.70 604.775  10
   3 -11  -5 6369.03 609.950  12
  -3 -11   5 6844.97 538.605  27
  -3 -11   5 5333.13 554.944  11
   3 -11  -5 5346.18 511.446  27
   3 -11  -5 5564.65 535.202  35
   3 -11  -4 1143.43 306.493  12
   3 -11  -4 974.558 266.175  27
   3 -11  -4 1475.70 342.824  10
   3 -11  -4 1143.87 312.799  35
  -3 -11   4 1187.98 297.712  11
  -3 -11   4 1655.56 324.243  27
   3 -11  -3 3148.40 413.151  35
   3 -11  -3 3392.76 448.850  12
  -3 -11   3 2792.71 407.247  11
  -3 -11   3 3868.05 431.620  27
   3 -11  -3 3127.60 423.987  27
   3 -11  -2 4556.80 440.879  25
   3 -11  -2 4613.70 499.070  12
  -3 -11   2 4184.10 491.208  11
   3 -11  -2 4878.72 486.395  27
   3 -11  -2 4593.88 480.445  35
   3 -11  -1 7974.38 606.879  27
  -3 -11   1 7698.22 648.856  11
   3 -11  -1 8609.75 643.071  12
   3 -11  -1 8813.51 624.948  35
   3 -11  -1 7957.57 555.627  25
   3 -11   0-201.694 230.998  25
   3 -11   0 288.677 206.644  35
  -3 -11   0-75.5383 186.743  11
   3 -11   0 181.994 159.929  12
   3 -11   0-75.3305 193.970  27
   3 -11   1 59.8150 167.457  25
   3 -11   1 335.030 194.673  35
  -3 -11  -1 164.615 186.141  11
   3 -11   1 386.641 228.254  27
   3 -11   1 189.093 187.679  10
   3 -11   2 424.340 204.210  25
   3 -11   2 801.128 282.094  10
   3 -11   2 542.790 218.434  27
  -3 -11  -2 581.681 227.111  11
   3 -11   3 487.645 200.773  25
   3 -11   3 901.666 255.949  36
  -3 -11  -3 909.488 263.102  11
   3 -11   3 430.147 208.525  10
   3 -11   3 558.653 236.925  27
   3 -11   4 1439.34 274.290  25
   3 -11   4 1437.95 277.723  36
   3 -11   4 1670.43 300.453  27
   3 -11   4 1349.35 269.290  10
   3 -11   5 463.021 207.332  25
   3 -11   5 639.698 222.026  10
   3 -11   5 646.920 228.048  27
   3 -11   6 2205.30 349.546  27
   3 -11   6 2004.60 324.906  25
   3 -11   7 645.432 225.652  25
   3 -11   7 521.508 199.464  27
   3 -11   8-0.55523 155.993  25
   3 -11   8-25.0779 186.258  27
   3 -11   9-49.0274 177.255  25
   3 -11   9-319.699 205.932  27
   3 -11  10 30.4104 147.134  25
   3 -11  10 136.553 196.859  27
  -3 -11 -10-86.7839 178.622  34
   3 -11  11 279.786 165.926  25
   3 -11  11 583.533 218.206  27
  -3 -11 -11 461.468 252.848  34
   3 -11  12 109.971 147.094  25
  -3 -11 -12 221.437 205.617  34
   3 -11  12 495.494 195.112  27
   3 -11  13 949.944 220.787  25
  -3 -11 -13 883.244 260.190  34
   3 -11  13 1162.96 255.836  27
   3 -11  14 5731.06 456.281  25
  -3 -11 -14 4638.39 484.088  34
   3 -11  14 5852.01 445.014  27
   3 -11  15-101.400 151.276  25
  -3 -11 -15-20.1683 192.404  34
   3 -11  15 91.4575 155.217  27
   3 -11  16 4373.48 362.010  25
  -3 -11 -16 4397.34 448.775  34
   3 -11  16 4091.87 343.479  27
   3 -11  17 63.2580 113.511  25
  -3 -11 -17-73.3854 154.965  34
  -3 -11 -18 772.404 208.392  34
  -3 -11 -19-36.6149 130.331  34
  -3 -12  19 42.6951 85.2050  27
   3 -12 -18-24.6160 125.249  35
  -3 -12  18 472.324 135.910  27
  -3 -12  17 300.314 145.831  27
   3 -12 -17 360.330 157.542  35
   3 -12 -16 339.053 184.997  35
  -3 -12  16 1274.89 227.819  27
   3 -12 -15-362.316 201.596  35
  -3 -12  15 394.734 182.450  27
   3 -12 -14 420.198 209.746  35
  -3 -12  14 1248.37 255.328  27
   3 -12 -13-22.9099 181.934  35
  -3 -12  13-125.071 178.112  27
   3 -12 -12 133.684 193.070  35
  -3 -12  12 540.895 224.822  27
   3 -12 -11 881.570 278.651  35
  -3 -12  11 1963.29 328.559  27
   3 -12 -10 174.412 177.027  27
   3 -12 -10 182.403 205.069  35
  -3 -12  10-94.9365 193.851  27
   3 -12  -9 1634.32 346.075  35
   3 -12  -9 2437.07 345.048  27
   3 -12  -8 307.800 200.765  27
   3 -12  -8 273.243 196.987  12
   3 -12  -8 288.637 222.941  35
  -3 -12   8 228.924 219.648  27
   3 -12  -7 4610.59 529.176  10
   3 -12  -7 4181.80 508.179  12
   3 -12  -7 3086.06 416.842  35
  -3 -12   7 3744.02 458.779  11
  -3 -12   7 4653.69 468.252  27
   3 -12  -7 3558.00 422.367  27
  -3 -12   6 745.409 269.615  27
   3 -12  -6 239.343 204.892  35
   3 -12  -6 494.215 222.974  27
  -3 -12   6 238.386 214.506  11
   3 -12  -6 287.859 204.675  12
   3 -12  -6-4.67805 240.536  10
   3 -12  -5 148.517 215.916  35
   3 -12  -5 231.854 187.451  27
   3 -12  -5 231.433 193.235  12
  -3 -12   5 278.066 211.889  11
   3 -12  -5-41.1449 232.501  10
  -3 -12   5 167.680 204.141  27
   3 -12  -4 12.5132 185.086  12
   3 -12  -4-123.688 245.442  35
   3 -12  -4 128.435 195.806  10
  -3 -12   4-32.9540 170.719  11
  -3 -12   4 10.0046 186.433  27
   3 -12  -4 97.7438 182.786  27
   3 -12  -3 3072.45 417.574  27
   3 -12  -3 2653.01 399.723  12
  -3 -12   3 3017.61 436.205  11
  -3 -12   3 3654.02 422.589  27
   3 -12  -3 3559.12 484.664  10
   3 -12  -3 2820.18 398.463  35
   3 -12  -2 3792.55 426.966  35
  -3 -12   2 4060.45 488.051  11
   3 -12  -2 4265.12 523.862  10
   3 -12  -2 3942.37 432.423  27
   3 -12  -1 682.432 226.175  27
   3 -12  -1 774.706 244.768  35
  -3 -12   1 649.695 227.575  11
   3 -12  -1 1083.77 347.627  10
   3 -12   0 275.978 197.805  25
   3 -12   0 121.523 204.478  35
  -3 -12   0 304.833 185.328  11
   3 -12   0 513.583 249.029  10
   3 -12   0 317.612 208.467  27
   3 -12   1 215.782 170.786  25
   3 -12   1 208.657 210.869  10
   3 -12   1 169.069 184.576  27
   3 -12   2 1012.39 235.052  36
   3 -12   2 553.938 214.036  25
   3 -12   2 1464.44 326.562  10
   3 -12   2 815.804 249.696  27
   3 -12   3-158.008 201.808  25
   3 -12   3 403.463 225.337  10
   3 -12   3 301.188 217.212  36
   3 -12   3 256.591 196.808  27
   3 -12   4 715.168 238.088  25
   3 -12   4 620.937 227.121  27
   3 -12   4 408.945 177.081  10
   3 -12   5 1687.99 319.978  25
   3 -12   5 1458.09 295.881  27
   3 -12   6 48.4337 155.535  25
   3 -12   6-26.5524 182.967  27
   3 -12   7 2483.81 360.948  25
   3 -12   7 2316.05 355.315  27
   3 -12   8-145.575 166.987  25
   3 -12   8 92.4421 183.553  27
   3 -12   9 2421.05 344.065  25
   3 -12   9 2067.13 324.496  27
   3 -12  10 114.626 169.175  25
   3 -12  10-258.417 199.836  27
   3 -12  11 921.883 231.482  25
  -3 -12 -11 1209.57 277.302  34
   3 -12  11 1086.30 251.704  27
   3 -12  12 2057.16 306.201  25
  -3 -12 -12 2867.69 361.115  34
   3 -12  12 1988.58 283.030  27
   3 -12  13 107.650 127.735  25
  -3 -12 -13 51.3329 156.701  34
   3 -12  13 193.692 166.186  27
   3 -12  14 484.873 161.560  25
  -3 -12 -14 416.735 209.556  34
   3 -12  14 90.1214 145.755  27
  -3 -12 -15 261.551 178.004  34
   3 -12  15 46.6430 112.048  25
   3 -12  15-15.7098 132.440  27
   3 -12  16 516.599 134.184  25
  -3 -12 -16 730.168 174.052  34
   3 -12  16 361.186 130.558  27
   3 -13 -16-109.286 125.905  35
  -3 -13  16 96.0166 111.549  27
  -3 -13  15 537.837 156.253  27
   3 -13 -15-118.391 156.359  35
   3 -13 -14 73.7113 175.513  35
  -3 -13  14 613.498 176.386  27
   3 -13 -13 81.1246 155.350  35
  -3 -13  13 21.6533 132.338  27
   3 -13 -12 141.778 182.614  35
  -3 -13  12 686.058 206.042  27
   3 -13 -11-226.325 229.626  35
  -3 -13  11 128.041 159.348  27
   3 -13 -10-100.306 185.991  35
  -3 -13  10 573.954 219.149  27
   3 -13  -9 315.625 233.183  35
  -3 -13   9 933.187 252.232  27
   3 -13  -9 328.680 166.135  27
  -3 -13   8 2085.73 310.732  27
   3 -13  -8 1658.41 273.568  27
  -3 -13   7 266.196 175.987  27
   3 -13  -7 211.707 180.667  27
   3 -13  -7 307.909 189.371  35
   3 -13  -6 2186.85 329.188  27
   3 -13  -6 1490.51 303.602  35
  -3 -13   6 2647.07 359.698  27
   3 -13  -5 162.388 207.342  35
   3 -13  -5 279.661 188.752  27
  -3 -13   5 605.401 236.189  27
   3 -13  -4 4595.37 468.462  35
   3 -13  -4 5727.00 509.672  27
   3 -13  -3 93.6078 187.911  35
   3 -13  -3 214.907 202.002  27
   3 -13  -2 130.500 168.618  35
   3 -13  -2 70.3572 182.753  27
   3 -13  -1 830.427 254.064  27
   3 -13   0 115.539 167.119  36
   3 -13   0 157.367 191.731  27
   3 -13   1 1044.54 225.835  36
   3 -13   1 765.745 236.669  27
   3 -13   2-131.930 173.749  27
   3 -13   3 282.335 194.679  25
   3 -13   3 265.135 181.683  27
   3 -13   4 2135.43 338.973  25
   3 -13   4 2582.43 343.531  27
   3 -13   5 197.222 199.177  25
   3 -13   5 258.560 197.051  27
   3 -13   6 1272.58 264.875  25
   3 -13   6 1547.87 290.476  27
   3 -13   7 2283.07 332.322  25
   3 -13   7 2825.68 343.511  27
   3 -13   8 2831.37 344.239  27
   3 -13   8 2972.73 367.357  25
   3 -13   9 618.760 208.059  25
   3 -13   9 703.978 213.621  27
   3 -13  10 7224.90 508.028  25
   3 -13  10 7057.74 478.721  27
   3 -13  11-152.952 153.739  25
   3 -13  11 145.071 152.715  27
   3 -13  12 784.576 185.696  25
   3 -13  12 1178.90 217.224  27
   3 -13  13 79.4215 124.439  27
   3 -13  14-253.118 133.681  27
   3 -14 -13 162.587 128.556  35
  -3 -14  13 917.190 162.032  27
   3 -14 -12-153.876 156.175  35
  -3 -14  12 44.6075 112.278  27
   3 -14 -11-39.0155 136.444  35
  -3 -14  11-18.9734 127.228  27
   3 -14 -10-142.098 154.283  35
  -3 -14  10 309.508 166.781  27
   3 -14  -9-46.2879 153.841  35
  -3 -14   9 102.760 147.261  27
   3 -14  -8 241.731 173.136  35
  -3 -14   8 971.259 213.359  27
   3 -14  -7 483.310 197.943  35
  -3 -14   7 526.621 165.195  27
   3 -14  -7 341.816 161.516  27
   3 -14  -6-88.0310 178.811  35
  -3 -14   6-231.631 173.721  27
   3 -14  -6-182.479 146.663  27
  -3 -14   5-283.381 186.917  27
   3 -14  -5-116.328 177.600  27
   3 -14  -4-44.2122 154.774  27
   3 -14  -3 399.453 187.510  27
   3 -14  -2 907.278 236.881  27
   3 -14  -2 592.060 189.079  36
   3 -14  -1 1143.28 218.569  36
   3 -14  -1 907.062 228.715  27
   3 -14   0 1537.78 279.668  27
   3 -14   1 1325.71 255.121  27
   3 -14   2 136.594 165.687  27
   3 -14   3 2111.90 295.711  27
   3 -14   4 268.641 185.592  27
   3 -14   5 411.836 188.543  27
   3 -14   6 1279.52 243.083  27
   3 -14   7-43.3436 154.749  27
   3 -14   8 2218.93 276.695  27
   3 -14   9 243.420 161.673  27
   3 -14  10-177.539 130.705  27
   3 -14  11 1338.78 202.106  27
   3 -14  12-2.59079 109.530  27
   3 -15  -8 804.215 169.250  36
   3 -15  -7 2969.10 266.312  36
   3 -15  -6 1106.33 187.779  36
   3 -15  -5 1985.31 214.443  36
   3 -15  -5 1746.15 234.274  27
   3 -15  -4 619.316 147.293  36
   3 -15  -4 424.374 161.342  27
   3 -15  -3 98.0291 134.486  27
   3 -15  -2-231.747 168.742  27
   3 -15  -1 1565.54 246.396  27
   3 -15   0 23.2636 133.436  27
   3 -15   1 1063.94 215.878  27
   3 -15   2 802.794 177.951  27
   3 -15   3-105.674 133.443  27
   3 -15   4 474.874 164.483  27
   3 -15   5 126.495 123.743  27
   3 -15   6 38.4141 127.539  27
   3 -15   7 844.648 169.602  27
   3 -15   8 138.915 109.304  27
   4   0 -26 1225.50 210.735  29
   4   0 -25 47.0033 158.668  29
  -4   0  25-106.258 127.314  32
  -4   0  24-111.139 152.308  32
   4   0 -24-341.491 190.015  29
   4   0 -23 22.2767 170.642  29
  -4   0  23-208.893 159.285  32
  -4   0  22-130.332 154.396  32
   4   0 -22-74.1719 161.048  22
   4   0 -22 59.7383 194.671  29
   4   0 -21 131.332 198.220  29
  -4   0  21-66.9494 134.716  32
   4   0 -21-134.883 167.720  22
  -4   0  20 2144.59 318.279  32
   4   0 -20 2440.78 362.837  29
   4   0 -20 2107.61 355.212  22
   4   0 -20 2848.90 349.232  26
   4   0 -19-65.5601 196.940  29
  -4   0  19-97.5087 143.785  32
   4   0 -19-183.041 195.026  26
  -4   0  18 13506.3 695.879  32
   4   0 -18 12673.7 681.800  29
   4   0 -18 12379.4 651.575  26
   4   0 -17-249.854 255.956  20
   4   0 -16 825.326 318.495  20
   4   0 -15-99.2953 233.510  20
   4   0 -14 1072.96 306.125  20
   4   0 -13-388.728 270.500  20
   4   0 -12 559.517 246.917  20
   4   0 -11 91.6035 185.826  20
   4   0 -10 68533.3 1717.70  20
   4   0  -9 6.03215 173.751  20
   4   0  -8 2637.29 354.339  20
   4   0  -7-9.57684 155.037  20
   4   0  -6 2643.24 313.031  20
   4   0  -5 96.6296 140.118  20
   4   0  -4 5440.80 375.052  20
   4   0  -3 98.1782 116.097  20
   4   0  -2 1616.74 188.416  20
   4   0  -1-31.7888 93.9641  20
   4   0   0 8968.54 376.206  21
   4   0   1 46.6143 104.172  21
   4   0   2 76669.1 1140.02  21
   4   0   3 22.7672 111.053  21
  -4   0  -3 17.2342 105.465   7
  -4   0  -4 80851.0 1002.03   7
  -4   0  -4 81086.0 1063.52  22
   4   0   5-34.4216 109.347  21
  -4   0  -5 15.1989 78.7953  22
   4   0   6 99020.8 1521.28  21
  -4   0  -6 102483. 1299.25  22
   4   0   7-54.7752 135.767  21
  -4   0  -7-16.1928 81.3663  22
  -4   0  -8 52016.5 1012.17  22
   4   0   8 52085.6 1222.01  21
  -4   0  -9 90.6272 91.1255  22
   4   0   9-113.981 147.958  21
  -4   0 -10 3311.13 287.134  22
  -4   0 -11 49.7586 101.350  22
  -4   0 -12 742.297 179.978  22
  -4   0 -13-72.0053 110.084  22
  -4   0 -14 1446.72 250.238  22
  -4   0 -15-14.8258 114.350  22
  -4   0 -16 1548.87 248.482  33
  -4   0 -16 1332.66 253.914  22
  -4   0 -17 40.4127 138.684  22
  -4   0 -17-40.6843 138.988  33
  -4   0 -18 86.3870 175.055  33
  -4   0 -18 260.310 178.567  22
  -4   0 -19-106.164 142.155  33
  -4   0 -19 488.559 195.828  22
  -4   0 -20 1732.66 295.040  33
  -4   0 -20 1389.64 284.638  22
  -4   0 -21-464.688 197.158  22
  -4   0 -21-3.31416 133.727  33
  -4   0 -22 4928.85 442.321  26
  -4   0 -23-53.1172 156.674  26
  -4   0 -24 240.656 137.680  26
   4   0  25 90.8288 86.8286  32
  -4   0 -25 61.1544 138.717  26
  -4   0 -26 2020.36 217.196  26
   4   0  26 1521.33 188.831  32
   4  -1 -26 178.248 135.087  29
   4   1 -26 339.102 158.556  29
  -4   1  26 328.375 147.110  32
  -4   1  25 238.411 152.150  32
   4  -1 -25 120.721 151.941  29
  -4  -1  25 8.00363 111.121  32
   4   1 -25 121.722 143.931  29
  -4  -1  24-113.468 147.744  31
  -4  -1  24 30.4339 114.044  32
  -4   1  24 123.077 130.491  32
   4  -1 -24 130.828 167.394  29
   4   1 -24 44.4936 174.693  29
  -4  -1  23-121.387 134.770  31
  -4   1  23 28.8067 125.559  32
  -4  -1  23 125.174 136.639  32
   4  -1 -23 106.333 178.473  29
   4   1 -23-18.8901 179.512  29
   4   1 -22 339.969 207.158  29
   4   1 -22 134.952 136.583  22
  -4   1  22 320.062 162.882  32
   4  -1 -22 320.300 178.300  22
   4  -1 -22 505.055 227.616  29
  -4  -1  22 113.063 138.301  32
  -4  -1  22 243.524 150.741  31
   4   1 -21-171.634 176.338  22
  -4   1  21 129.435 130.247  32
   4   1 -21-62.6634 192.103  29
   4  -1 -21-50.2717 202.022  29
  -4  -1  21-57.0185 128.002  32
  -4  -1  21 195.496 161.893  31
   4  -1 -21-248.855 193.779  22
   4  -1 -21-44.8382 161.896  26
  -4  -1  20 1562.78 272.578  32
   4  -1 -20 1453.74 297.879  29
  -4   1  20 1586.37 277.339  32
   4  -1 -20 1019.69 268.165  22
   4   1 -20 1422.55 299.725  29
   4   1 -20 1127.37 256.277  22
   4  -1 -20 1581.19 285.232  26
   4  -1 -19 376.075 252.860  29
  -4  -1  19 541.380 194.864  32
  -4   1  19 149.811 150.492  32
   4   1 -19 86.9396 213.704  29
   4  -1 -19 566.179 206.413  26
   4  -1 -18 3832.88 416.269  29
  -4  -1  18 3563.03 375.894  32
  -4   1  18 3290.26 351.517  32
   4  -1 -18 3419.70 377.708  26
  -4  -1  17 146.100 123.432  32
   4  -1 -17 37.4875 229.836  20
   4   1 -17 319.576 262.528  20
   4   1 -16 949.088 311.436  20
   4  -1 -16 615.458 289.891  20
   4   1 -15 3553.16 547.159  20
   4  -1 -15 4139.87 520.242  20
   4   1 -14 17546.7 1062.81  20
   4  -1 -14 16316.9 921.980  20
   4   1 -13 41639.4 1596.57  20
   4  -1 -13 39650.4 1363.99  20
  -4  -1  12 33077.1 1113.97   7
   4   1 -12 34384.9 1442.68  20
   4  -1 -12 32946.4 1221.15  20
   4  -1 -11 6360.65 538.575  20
   4   1 -11 6845.92 677.525  20
   4   1 -10 4895.56 593.281  20
   4  -1 -10 4441.77 439.754  20
   4  -1  -9 38763.2 1170.64  20
  -4  -1   9 41487.0 888.289   5
   4   1  -9 40148.1 1503.73  20
   4   1  -8 1280.21 350.264  20
  -4  -1   8 1548.28 221.046   5
   4  -1  -8 1196.66 237.168  20
  -4  -1   7 3166.31 297.591   5
   4  -1  -7 2722.10 307.170  20
   4   1  -7 3176.42 454.150  20
   4  -1  -6 7672.46 459.783  20
   4   1  -6 7934.91 643.813  20
  -4  -1   6 7863.24 486.847   5
   4  -1  -5 25491.5 781.668  20
  -4  -1   5 24593.3 890.451   5
   4   1  -5 26753.5 1047.64  20
   4  -1  -4 21511.0 680.164  20
   4   1  -4 21198.0 853.688  20
   4  -1  -3 13217.9 514.852  20
   4   1  -3 12039.0 590.634  20
   4   1  -2 5657.28 359.054  20
   4   1  -1 24524.4 598.311  20
   4  -1  -1 25438.6 553.839  21
  -4  -1   1 24310.2 819.476   7
  -4  -1   0 5970.76 386.829   7
   4   1   0 5831.18 260.806  20
   4  -1   0 5996.06 287.304  21
  -4  -1  -1-19.2084 123.458   7
   4  -1   1 54.2604 98.9165  21
   4   1   1 108.886 74.4443  20
   4   1   1 101.817 117.573  21
   4  -1   2 6968.03 338.403  21
  -4  -1  -2 6726.10 351.814   7
   4   1   2 6970.79 377.988  21
   4  -1   3 12681.3 472.887  21
  -4  -1  -3 12724.1 461.056   7
  -4  -1  -3 12768.0 425.786  22
   4   1   3 12288.3 505.852  21
   4  -1   4 46499.9 937.460  21
  -4  -1  -4 47699.2 847.362  22
  -4  -1  -4 47610.9 1274.24   5
  -4   1  -4 46807.7 787.571  22
   4   1   4 47071.5 1005.58  21
  -4   1  -5 2560.99 178.388   7
  -4  -1  -5 2474.81 206.146  22
   4  -1   5 2363.94 246.788  21
   4   1   5 2354.45 256.356  21
  -4  -1  -5 2511.38 324.139   5
  -4   1  -5 2391.65 200.817  22
  -4  -1  -5 2334.33 171.228   6
  -4  -1  -6 33745.8 753.360  22
  -4  -1  -6 34276.0 919.516   5
   4   1   6 33288.5 910.716  21
  -4   1  -6 35092.5 758.063  22
   4  -1   6 32991.5 884.701  21
  -4  -1  -7 24493.8 730.590   5
  -4   1  -7 25442.2 637.192  20
  -4  -1  -7 24478.9 672.578  22
   4   1   7 23875.3 800.670  21
   4  -1   7 24189.5 796.982  21
  -4   1  -7 25461.9 673.405  22
  -4  -1  -8 22072.1 722.452   1
   4   1   8 23371.7 829.365  21
  -4   1  -8 23552.8 678.788  22
  -4  -1  -8 23273.1 686.324  22
  -4  -1  -9 63992.3 1199.33  22
  -4   1  -9 66507.6 1187.93  22
   4   1   9 65795.1 1445.10  21
  -4  -1 -10 7597.83 443.119  22
  -4   1 -10 7610.46 428.941  22
   4   1  10 7483.21 519.031  21
  -4  -1 -11 3201.63 308.472  22
  -4   1 -11 3118.85 288.531  22
  -4  -1 -12 1439.73 232.888  22
  -4   1 -12 1399.89 219.039  22
  -4  -1 -13 13.5049 108.470  22
  -4   1 -13 24.6890 104.472  22
  -4   1 -14-130.718 117.476  22
  -4  -1 -14 130.361 132.791  22
  -4   1 -15 1616.56 262.764  22
  -4  -1 -15 1492.30 278.651  22
  -4  -1 -16 1416.30 288.777  22
  -4   1 -16 1480.36 255.764  22
  -4   1 -16 1808.51 263.165  33
  -4  -1 -16 1689.16 289.873  33
  -4  -1 -17 528.206 209.429  33
  -4   1 -17 240.360 150.700  22
  -4   1 -17 232.407 166.980  33
  -4  -1 -17 317.780 176.580  22
  -4   1 -18 5593.14 469.072  33
  -4  -1 -18 5762.84 548.268  22
  -4  -1 -18 5832.11 512.426  33
  -4   1 -18 4827.34 470.306  22
  -4  -1 -19 2052.20 299.841  37
  -4   1 -19 2236.06 319.703  33
  -4  -1 -19 2540.54 357.712  33
  -4   1 -19 2075.61 332.269  22
  -4  -1 -19 2286.09 355.747  22
  -4   1 -20 5589.62 490.542  22
  -4   1 -20 5634.00 477.132  33
  -4  -1 -20 5623.98 496.844  33
  -4  -1 -20 5861.62 545.624  22
  -4  -1 -20 5665.22 465.445  37
  -4  -1 -21 1006.95 265.832  26
  -4  -1 -21 1350.66 281.897  22
  -4  -1 -21 953.846 227.311  33
  -4   1 -21 1257.51 256.543  26
  -4  -1 -21 1201.53 248.942  37
  -4   1 -22 1698.20 259.931  26
  -4  -1 -22 1501.62 267.187  26
  -4  -1 -23 354.489 166.854  26
  -4   1 -23 819.857 204.963  26
  -4   1 -24 4.82237 112.295  26
  -4  -1 -24 9.49006 141.849  26
   4  -1  24 41.4550 92.1541  32
  -4  -1 -25-119.693 127.487  26
   4  -1  25 42.3017 87.8476  32
   4  -1  26 750.420 138.624  32
   4   1  26 547.233 136.002  32
   4   1  27-92.5312 78.0008  32
  -4  -2  27 370.483 126.873  31
  -4   2  26 133.615 106.177  32
   4  -2 -26 70.6362 128.721  29
   4   2 -26 438.192 151.969  29
  -4  -2  26 22.9582 117.948  31
   4  -2 -25 203.044 152.560  29
  -4   2  25 86.8200 112.018  32
   4   2 -25 137.713 154.541  29
  -4  -2  25-89.9120 130.481  31
   4   2 -24-206.700 204.472  29
   4  -2 -24-314.553 214.896  29
  -4   2  24-221.513 151.951  32
  -4  -2  24-216.116 152.891  31
   4   2 -23 261.024 172.870  29
  -4   2  23 335.539 164.304  32
   4  -2 -23 300.269 197.725  29
  -4  -2  23 345.831 159.178  32
  -4  -2  23 597.129 208.381  31
  -4  -2  22 242.052 166.615  31
   4  -2 -22-70.2170 146.055  22
   4   2 -22-88.1313 200.312  29
  -4  -2  22 476.294 190.744  32
  -4   2  22-168.543 150.833  32
   4  -2 -22-252.482 207.516  29
  -4  -2  21 5178.95 475.125  31
   4  -2 -21 4763.75 452.932  29
   4   2 -21 4735.78 442.238  29
  -4  -2  21 4265.22 431.078  32
   4  -2 -21 3712.17 466.277  22
  -4   2  21 4423.54 425.387  32
   4  -2 -21 4612.33 469.934  26
   4  -2 -20 1981.87 346.859  22
   4   2 -20 1912.70 291.220  22
  -4  -2  20 2348.51 338.002  32
   4  -2 -20 2223.12 355.979  29
  -4   2  20 1979.36 292.330  32
   4  -2 -20 2204.14 342.347  26
  -4  -2  19 2825.83 352.055  32
   4  -2 -19 3725.07 422.323  29
   4  -2 -19 2888.01 400.320  22
   4   2 -19 2197.32 331.181  22
  -4   2  19 3053.30 347.021  32
   4  -2 -19 3622.48 413.212  26
  -4   2  18 519.700 185.343  32
  -4  -2  18 794.202 204.773  32
   4  -2 -18 960.076 279.669  29
   4  -2 -18 663.010 196.539  26
  -4  -2  17-60.2116 152.803  32
   4  -2 -17 25.6324 196.401  29
   4  -2 -17 474.226 193.261  26
   4  -2 -16 1094.26 327.260  20
   4   2 -16 1062.64 421.104  20
   4  -2 -15 288.717 261.726  20
   4   2 -15 249.574 321.219  20
   4  -2 -14 725.238 273.389  20
   4   2 -14 828.214 375.081  20
   4  -2 -13-60.6413 184.944   4
   4   2 -13 597.916 384.510  20
   4  -2 -13 353.443 222.811  20
   4  -2 -12 54626.9 1363.37   4
   4  -2 -12 53755.4 1586.67  20
  -4  -2  12 52959.6 1300.81   7
   4   2 -12 53007.8 2110.00  20
   4  -2 -11 49948.1 1478.36  20
  -4  -2  11 49080.3 1264.53   7
   4   2 -11 49955.3 2119.10  20
   4  -2 -10 20741.3 668.867   8
  -4  -2  10 19997.3 824.560   7
   4   2 -10 20428.9 1394.85  20
   4  -2 -10 19429.9 897.624  20
  -4  -2   9 34140.5 1068.76   7
   4  -2  -9 34223.0 1129.78  20
  -4  -2   9 34384.6 831.443   5
   4   2  -9 34789.9 1815.80  20
  -4  -2   8 2177.14 236.323   5
  -4  -2   8 2138.83 295.713   7
   4  -2  -8 1797.91 272.871  20
   4   2  -8 2199.17 571.743  20
   4  -2  -7 10179.8 564.522  20
  -4  -2   7 10143.9 482.060   5
  -4  -2   7 10084.0 591.270   7
   4   2  -7 9819.86 985.432  20
  -4  -2   6 5756.58 443.824   7
  -4  -2   6 5932.14 384.150   5
   4   2  -6 6164.97 808.742  20
  -4  -2   5 353.371 168.584   7
   4   2  -5 84.6035 367.907  20
  -4  -2   5 243.693 152.944   5
  -4  -2   4 11148.1 583.873   7
   4   2  -4 11437.9 936.869  20
  -4  -2   4 11676.9 570.671   5
   4   2  -3 572.216 347.116  20
  -4  -2   3 523.922 177.819   7
   4  -2  -3 495.321 84.9628  21
  -4  -2   3 548.748 198.554   5
  -4  -2   2 849.377 195.057   7
   4  -2  -2 914.690 104.166  21
   4   2  -2 907.817 313.280  20
  -4  -2   2 959.306 214.719   5
  -4  -2   1 47709.5 1181.06   5
   4  -2  -1 47246.9 652.342  21
  -4  -2   1 45883.4 1028.02   7
   4   2  -1 45694.4 1150.86  20
  -4  -2   0 45095.6 1148.78   5
  -4  -2   0 46192.5 996.403   7
   4   2   0 46726.0 896.648  20
   4  -2   0 46632.8 701.777  21
   4   2   1 38062.8 890.263  21
   4  -2   1 37611.5 684.236  21
  -4  -2  -1 35983.6 1029.19   5
   4   2   1 38856.5 610.718  20
  -4  -2  -2 4962.78 299.874   6
  -4  -2  -2 5281.97 278.126  22
  -4  -2  -2 4792.63 408.403   5
   4  -2   2 5078.05 287.202  21
   4   2   2 4890.97 344.771  21
   4   2   2 4962.66 170.660  20
  -4  -2  -3 5618.24 298.426  22
  -4  -2  -3 5076.95 398.219   5
  -4  -2  -3 5275.68 300.226   6
   4   2   3 5473.29 369.972  21
   4  -2   3 5785.74 319.801  21
  -4  -2  -4 839.537 133.852  22
  -4  -2  -4 815.768 139.973   6
   4  -2   4 785.659 156.780  21
   4   2   4 830.960 171.480  21
  -4  -2  -4 883.709 198.357   5
  -4  -2  -5 19462.1 726.275   1
   4   2   5 20452.2 711.654  21
  -4  -2  -5 19729.9 684.149   5
  -4  -2  -5 20060.4 584.383  22
   4  -2   5 20335.3 660.776  21
  -4   2  -5 19164.1 518.240  22
  -4  -2  -6 2541.08 280.898   1
  -4  -2  -6 2540.12 225.198  22
  -4   2  -6 2862.92 214.035  22
   4   2   6 2663.76 289.176  21
  -4  -2  -6 2385.37 253.503   5
   4   2   7 291.338 142.971  21
  -4  -2  -7 222.836 94.2366  22
  -4  -2  -7 211.012 136.304   1
  -4  -2  -7 135.562 120.883   5
  -4   2  -7 323.697 106.481  22
  -4  -2  -8 5666.38 396.058   1
  -4  -2  -8 5478.55 349.193  22
  -4   2  -8 6028.66 376.648  20
   4   2   8 5481.24 419.512  21
  -4   2  -8 5520.17 327.306  22
   4   2   9 2460.34 302.908  21
  -4  -2  -9 2380.41 253.955  22
  -4   2  -9 2357.89 231.884  22
  -4  -2  -9 2464.07 276.644   1
  -4   2 -10 200.773 108.801  22
   4   2  10 33.5705 133.841  21
  -4  -2 -10 131.835 106.496  22
   4   2  11 4840.68 456.279  21
  -4  -2 -11 4795.27 384.779  22
  -4   2 -11 4722.80 346.561  22
  -4  -2 -12 8516.10 534.128  22
  -4   2 -12 8172.48 465.705  22
  -4   2 -13 217.560 123.090  22
  -4  -2 -13 224.328 152.520  22
  -4  -2 -14-44.9518 128.603  22
  -4   2 -14 117.099 123.260  22
  -4  -2 -15 562.920 189.094  22
  -4   2 -15 514.613 171.319  22
  -4  -2 -16 95.3297 143.600  33
  -4   2 -16 459.312 180.910  22
  -4  -2 -16 60.4670 139.832  22
  -4  -2 -17-109.216 169.124  22
  -4  -2 -17 9.97105 143.919  33
  -4  -2 -18 6275.45 567.165  22
  -4  -2 -18 6239.13 534.109  33
  -4  -2 -19 153.586 186.160  37
  -4  -2 -19 27.0082 151.989  22
  -4  -2 -19 183.746 178.474  33
  -4  -2 -20 2280.72 344.447  33
  -4  -2 -20 2625.38 355.368  37
  -4  -2 -20 2872.65 387.373  22
  -4  -2 -21 262.718 181.892  22
  -4  -2 -21 151.068 203.600  26
  -4  -2 -21 4.27807 134.406  33
  -4  -2 -21-141.188 179.083  37
  -4  -2 -22-12.8042 143.611  37
  -4  -2 -22 11.0682 174.694  26
  -4  -2 -23 55.8269 140.887  26
  -4  -2 -23 201.362 135.063  37
   4  -2  23 18.7282 110.341  32
  -4  -2 -24 353.114 163.144  26
  -4  -2 -24-15.8931 138.562  37
   4  -2  24 354.359 124.852  32
  -4  -2 -25-55.8723 136.488  26
   4  -2  25 29.5277 77.6390  32
  -4  -2 -26-1.73905 101.992  26
   4   2  26 393.359 116.554  32
   4   2  27 104.886 67.4606  32
  -4  -3  27 402.941 142.147  31
   4   3 -26-86.7732 127.611  29
  -4   3  26-33.2278 96.0937  32
  -4  -3  26-6.28231 119.847  31
   4  -3 -25 535.686 159.075  29
  -4   3  25 760.756 185.171  32
  -4  -3  25 553.819 201.876  31
   4   3 -25 455.654 188.400  29
  -4   3  24-135.062 128.452  32
  -4  -3  24 86.6780 141.606  31
   4  -3 -24-23.7388 150.046  29
   4   3 -24-237.501 201.555  29
   4  -3 -23 158.219 157.104  29
   4   3 -23 111.616 179.140  29
  -4   3  23-98.5052 124.327  32
  -4  -3  23-141.116 149.556  31
  -4   3  22-243.454 177.160  32
  -4  -3  22 193.252 136.131  32
   4  -3 -22-273.945 208.089  29
  -4  -3  22 195.747 173.598  31
   4   3 -22-113.554 185.343  29
   4  -3 -22 7.24948 155.371  22
  -4  -3  21 48.6274 133.860  32
   4  -3 -21-199.331 238.988  29
  -4   3  21 249.472 127.109  32
  -4  -3  21 59.8824 145.267  31
   4  -3 -21-83.3289 177.536  22
   4  -3 -20 1175.35 293.011  22
  -4   3  20 1813.64 277.225  32
   4  -3 -20 1702.20 315.043  29
  -4  -3  20 1681.90 284.408  32
   4  -3 -20 1365.74 280.553  26
   4  -3 -19 1560.45 288.341  29
  -4  -3  19 1471.18 276.112  32
  -4   3  19 1801.06 267.502  32
   4  -3 -19 1232.64 290.819  22
   4  -3 -19 1716.24 306.977  26
  -4  -3  18 2939.04 353.362  32
   4  -3 -18 3009.03 369.195  29
  -4   3  18 2956.96 324.097  32
  -4  -3  18 2625.47 396.419  27
   4  -3 -18 2933.46 376.445  26
  -4  -3  17 261.054 167.261  32
   4  -3 -17 373.697 248.706  29
  -4  -3  17 245.793 204.161  27
   4  -3 -17 235.814 174.539  26
   4   3 -16 102.240 445.205  20
   4   3 -15 1040.31 509.729  20
   4   3 -14 633.823 486.787  20
   4  -3 -14 1193.36 245.044   4
   4  -3 -13 1438.47 262.494   4
   4   3 -13 1675.27 664.595  20
   4  -3 -12 2586.18 329.871   4
   4   3 -12 2214.45 723.622  20
  -4  -3  12 2222.63 296.297   6
   4  -3 -11-177.502 180.972   4
  -4  -3  11 54.0178 128.188   6
   4  -3 -10 7957.15 545.583   4
   4  -3 -10 8461.51 475.840   8
  -4  -3  10 8068.37 540.838   7
  -4  -3  10 6846.49 494.465   6
   4   3 -10 7609.18 1108.99  20
   4  -3  -9 1838.70 240.076   8
   4  -3  -9 1617.46 270.332   4
  -4  -3   9 1958.72 290.875   7
   4   3  -9 2095.40 729.952  20
  -4  -3   9 2304.16 253.325   5
   4  -3  -8 4528.26 360.306   8
  -4  -3   8 4475.04 405.016   7
  -4  -3   8 4831.16 347.897   5
  -4  -3   8 4886.14 351.444   1
   4   3  -8 4371.21 893.299  20
   4  -3  -8 4296.57 396.088   4
   4  -3  -7 3.22957 120.183   4
   4   3  -7-22.2735 500.430  20
  -4  -3   7-70.8607 143.129   7
  -4  -3   7 97.0867 105.747   1
  -4  -3   7 110.835 139.159   5
  -4  -3   6 51.0221 143.954   7
  -4  -3   6 115.855 115.429   1
  -4  -3   6 76.3018 121.760   5
   4   3  -6 407.028 472.037  20
  -4  -3   5 305.542 153.813   1
  -4  -3   5 378.157 169.499   7
  -4  -3   5 369.562 161.772   5
   4   3  -5 250.050 457.124  20
  -4  -3   4 745.840 184.413   1
  -4  -3   4 1198.42 222.319   7
   4   3  -4 609.743 425.789  20
  -4  -3   4 986.049 201.186   5
   4   3  -3 6664.14 793.070  20
  -4  -3   3 7269.14 483.228   1
  -4  -3   3 7471.91 466.972   5
  -4  -3   2 2707.28 323.903   1
   4   3  -2 2712.58 516.765  20
   4  -3  -2 1929.82 106.330  21
  -4  -3   2 2658.53 279.133   6
  -4  -3   2 3024.18 319.682   5
  -4  -3   1 815.849 184.827   6
  -4  -3   1 921.466 219.847   1
   4   3  -1 510.732 345.615  20
  -4  -3   1 789.628 205.561   5
   4  -3   0 24902.8 702.603   4
  -4  -3   0 24546.9 861.476   1
   4   3   0 23491.8 1010.60  20
  -4  -3   0 24527.3 738.197   6
  -4  -3   0 24542.8 830.497   5
   4  -3   1 25741.5 689.699   4
  -4  -3  -1 24912.3 867.322   1
  -4  -3  -1 26638.4 595.342  22
  -4  -3  -1 26858.2 751.228   6
   4   3   1 25560.7 853.243  20
  -4  -3  -1 25682.8 847.654   5
   4  -3   2 6.10446 85.0435   4
  -4  -3  -2 187.775 153.933   1
  -4  -3  -2 20.1486 69.1774  22
  -4  -3  -2 109.473 96.6687   6
  -4  -3  -2 111.770 145.861   5
   4   3   2-3.61391 126.550  21
  -4  -3  -2-58.2500 102.080   9
  -4  -3  -3 3189.35 227.366   9
  -4  -3  -3 2766.59 315.824   1
  -4  -3  -3 2824.89 220.566  22
  -4  -3  -3 2896.43 304.064   5
  -4  -3  -3 3277.72 264.217   6
   4   3   3 3084.34 295.939  21
   4  -3   3 2768.47 221.523   4
   4   3   4 13526.2 599.193  21
  -4  -3  -4 12934.9 585.706   5
  -4  -3  -4 12380.3 616.209   1
  -4  -3  -4 13683.5 436.615   9
  -4  -3  -4 13569.5 484.290  22
   4  -3   4 12497.4 407.460   4
   4   3   5 3179.63 315.886  21
  -4   3  -5 3219.11 215.868  22
  -4  -3  -5 3329.94 336.475   1
  -4  -3  -5 3457.56 253.588  22
  -4  -3  -5 3614.32 320.243   5
  -4  -3  -5 3570.28 228.921   9
  -4  -3  -6 14212.0 523.349  22
   4   3   6 14777.4 648.633  21
  -4  -3  -6 14345.8 596.366   5
  -4   3  -6 12680.6 418.975  22
  -4  -3  -6 13858.2 649.000   1
  -4  -3  -7 1610.79 194.029  13
  -4  -3  -7 1818.43 203.936  22
   4   3   7 1733.95 257.559  21
  -4  -3  -7 1544.06 214.179   5
  -4  -3  -7 1509.61 240.359   1
  -4  -3  -7 1466.02 223.721   3
   4   3   8 54639.9 1324.65  21
  -4  -3  -8 55447.8 1122.34  22
  -4  -3  -8 54753.8 1285.58   1
  -4   3  -8 58151.3 1273.67  20
  -4  -3  -8 57473.7 1250.59   3
  -4  -3  -8 55454.5 997.958  13
   4   3   9 855.778 205.896  21
  -4  -3  -9 802.462 179.411  22
  -4   3  -9 956.960 207.463  20
  -4  -3  -9 750.298 198.007   1
   4   3  10 304.378 183.237  21
  -4  -3 -10 636.355 159.679  22
  -4  -3 -11 1593.79 248.730  22
   4   3  11 1379.67 274.819  21
   4   3  12 879.698 248.980  21
  -4  -3 -12 1021.28 207.226  22
  -4  -3 -13 414.762 181.572  22
  -4  -3 -14-123.470 137.350  22
  -4  -3 -15-195.796 188.030  33
  -4  -3 -15-97.4620 151.928  22
  -4  -3 -16 407.481 208.271  22
  -4  -3 -16 362.213 173.159  33
  -4  -3 -17 139.871 179.945  33
  -4  -3 -17 392.788 191.292  22
  -4  -3 -18 226.459 192.353  37
  -4  -3 -18 478.906 200.599  33
  -4  -3 -18 576.782 199.462  22
  -4  -3 -19 7374.84 594.891  33
  -4  -3 -19 7088.06 578.123  37
  -4  -3 -19 6964.42 596.127  22
  -4  -3 -20 438.600 216.476  26
  -4  -3 -20 299.228 169.516  37
  -4  -3 -20 201.854 169.904  33
  -4  -3 -20 576.754 214.931  22
  -4  -3 -21 214.286 148.813  33
  -4  -3 -21 251.967 173.689  26
  -4  -3 -21 406.279 205.527  37
  -4  -3 -22 1547.85 278.585  26
  -4  -3 -22 1263.29 243.761  37
  -4  -3 -23 110.532 157.358  26
  -4  -3 -23 52.2914 125.466  37
  -4  -3 -24-4.31209 133.538  26
  -4  -3 -25 21.9024 114.117  26
  -4  -3 -26 264.199 115.186  26
   4   3  26-61.4646 82.7153  32
  -4  -4  27 75.2547 94.1795  31
   4   4 -26 354.756 143.560  29
  -4  -4  26-14.0914 119.903  31
  -4  -4  25-49.0622 121.819  31
   4   4 -25 17.1736 141.498  29
  -4  -4  24-6.45439 139.742  31
   4   4 -24-82.7655 164.687  29
  -4  -4  23 272.051 179.392  31
   4   4 -23-146.864 197.277  29
   4  -4 -23 267.920 184.600  29
   4  -4 -22 521.681 177.321  29
  -4  -4  22 434.161 194.940  31
   4  -4 -21-18.7601 171.677  22
   4  -4 -21 110.316 173.494  29
  -4  -4  21 447.530 201.263  31
   4  -4 -20 466.520 215.087  22
   4  -4 -20 552.600 213.908  29
   4  -4 -19 1537.46 328.839  22
   4  -4 -19 2055.45 327.250  29
  -4  -4  19 1988.67 325.904  27
   4  -4 -19 1873.62 342.834  26
   4  -4 -18-179.584 244.053  29
  -4  -4  18 75.7778 129.462  32
  -4  -4  18 235.406 204.717  27
   4  -4 -18 252.507 211.377  22
   4  -4 -18 490.091 244.169  26
   4  -4 -17 663.970 232.289  29
  -4  -4  17 628.458 246.873  27
   4  -4 -17 417.809 199.582  26
  -4  -4  17 720.454 199.566  32
  -4  -4  16 388.455 173.635  32
  -4  -4  16 37.8488 181.247  27
   4  -4 -16 218.245 217.950  29
   4  -4 -16-204.825 206.399  26
   4   4 -15 1252.58 585.687  20
   4   4 -14 150.778 630.974  20
   4  -4 -14 272.740 186.368   4
   4   4 -13 7162.48 1190.82  20
   4  -4 -13 7726.22 599.274   4
   4  -4 -12 1366.04 277.164   4
  -4  -4  12 1283.44 271.615   6
   4   4 -12 1305.73 757.693  20
  -4  -4  11 6142.77 493.561   6
   4   4 -11 6388.15 1262.14  20
   4  -4 -11 7139.57 548.036   4
   4  -4 -10 2635.39 307.968   8
   4   4 -10 1799.11 733.263  20
  -4  -4  10 2441.99 332.585   6
   4  -4 -10 2534.25 347.897   4
  -4  -4   9 14321.7 746.497   6
   4  -4  -9 15652.9 705.817   8
   4   4  -9 13085.9 1507.01  20
   4  -4  -9 14256.6 749.511   4
   4  -4  -8 96.4869 109.785   8
  -4  -4   8 18.6488 102.309   3
  -4  -4   8 385.415 172.816   6
   4   4  -8 179.173 524.886  20
   4  -4  -8 142.356 138.292   4
   4  -4  -7 5899.46 435.400   8
  -4  -4   7 6070.64 424.159   1
  -4  -4   7 5671.81 388.028   3
   4   4  -7 4481.92 855.650  20
  -4  -4   7 5408.70 446.233   6
   4  -4  -7 5271.24 444.457   4
  -4  -4   6 158.819 142.745   5
   4  -4  -6-43.4300 125.870   4
   4  -4  -6 23.5372 113.962   8
  -4  -4   6 21.1087 129.791   6
  -4  -4   6 15.0655 122.851   1
   4   4  -6-116.482 416.740  20
  -4  -4   6 193.496 141.293   3
  -4  -4   5 808.615 190.754   1
   4  -4  -5 679.865 190.133   4
  -4  -4   5 804.998 189.419   5
   4   4  -5 600.180 367.411  20
  -4  -4   5 815.162 207.470   6
   4  -4  -5 762.664 177.069   8
   4  -4  -4 6592.24 461.896   4
   4   4  -4 5896.10 736.897  20
  -4  -4   4 6547.66 475.747   1
  -4  -4   4 7103.23 464.926   5
  -4  -4   4 6601.35 466.249   6
   4  -4  -3 12645.3 609.742   4
  -4  -4   3 12733.5 661.828   1
   4   4  -3 12316.2 893.128  20
  -4  -4   3 12977.8 632.044   5
  -4  -4   3 12112.8 612.790   6
  -4  -4   2 31755.5 946.217   6
  -4  -4   2 33581.1 1064.14   1
  -4  -4   2 33806.5 1011.41   5
   4   4  -2 33405.8 1326.57  20
   4  -4  -2 32734.6 942.281   4
   4  -4  -1 736.228 178.333   4
  -4  -4   1 402.270 170.567   5
  -4  -4   1 658.176 200.315   1
   4   4  -1 572.009 270.839  20
  -4  -4   1 576.086 167.298   6
  -4  -4   1 612.589 148.626   9
  -4  -4   0 3973.41 387.069   1
  -4  -4   0 3860.24 360.579   5
   4   4   0 3932.94 437.356  20
  -4  -4   0 4005.51 337.936   6
  -4  -4   0 4643.50 306.325   9
   4  -4   0 3958.77 314.696   4
  -4  -4  -1 16888.1 771.239   1
  -4  -4  -1 17568.1 738.849   5
  -4  -4  -1 18501.7 681.664   6
  -4  -4  -1 18467.8 579.939   9
   4  -4   1 18172.4 620.122   4
   4   4   2 1843.15 244.197  21
  -4  -4  -2 1918.49 199.955   9
  -4  -4  -2 1427.11 250.352   1
  -4  -4  -2 1514.96 162.716  22
  -4  -4  -2 1846.78 263.358   5
   4  -4   2 1490.38 185.633   4
   4   4   3 2100.28 265.190  21
  -4  -4  -3 1896.53 188.533  22
  -4  -4  -3 1812.17 274.346   1
  -4  -4  -3 1694.29 261.703   5
  -4  -4  -3 2318.11 214.989   9
  -4  -4  -3 1744.87 260.150   3
   4  -4   3 2028.36 203.476   4
   4   4   4 4893.49 389.237  21
  -4  -4  -4 4294.67 398.059   1
  -4  -4  -4 4250.35 369.606   5
  -4  -4  -4 4980.42 413.049   3
  -4  -4  -4 5027.98 306.995  22
  -4  -4  -4 4860.44 331.065  13
   4  -4   4 5244.26 295.383   4
  -4  -4  -4 5329.50 307.359   9
  -4  -4  -5 1626.07 189.889  22
  -4  -4  -5 1499.11 232.406   5
  -4  -4  -5 1558.98 209.309  13
  -4  -4  -5 1235.17 229.649   3
   4   4   5 1728.37 262.571  21
  -4  -4  -5 1561.51 264.637   1
   4  -4   6 111.601 101.971   8
   4   4   6 222.646 150.967  21
  -4  -4  -6 255.532 143.813   3
  -4  -4  -6 74.9460 85.5823  22
  -4  -4  -6 518.861 169.149  13
  -4  -4  -6 202.413 130.325   1
  -4  -4  -7 13215.3 534.458  13
  -4  -4  -7 13889.8 556.186  22
   4   4   7 14142.6 684.916  21
  -4  -4  -7 14580.8 723.031   1
  -4  -4  -7 13644.4 667.209   3
  -4  -4  -8 12349.2 638.847   3
   4   4   8 12534.7 662.614  21
  -4  -4  -8 12587.0 557.324  22
  -4  -4  -8 12327.8 522.488  13
  -4  -4  -8 12466.7 670.452   1
  -4  -4  -9 1352.63 209.013  13
  -4  -4  -9 739.643 199.245   1
  -4  -4  -9 1339.07 212.724  22
   4   4   9 1377.44 256.857  21
  -4  -4  -9 1219.14 223.012   3
  -4   4  -9 1471.96 249.644  20
  -4  -4 -10 13178.9 633.957  22
   4   4  10 12899.8 716.163  21
  -4   4 -10 13857.4 722.857  20
  -4  -4 -11 2383.10 308.121  22
   4   4  11 2443.66 357.617  21
   4   4  12 166.375 176.599  21
  -4  -4 -12-149.458 125.876  22
  -4  -4 -13-54.8753 146.260  22
  -4  -4 -14 1130.73 259.259  22
  -4  -4 -15 4375.48 465.229  22
  -4  -4 -15 4764.62 465.427  33
  -4  -4 -16-151.451 182.695  33
  -4  -4 -16-26.9009 142.985  22
  -4  -4 -17 249.165 183.930  22
  -4  -4 -17-89.1124 174.836  33
  -4  -4 -17-140.290 222.555  37
  -4  -4 -18 2640.92 374.571  37
  -4  -4 -18 2952.52 402.273  33
  -4  -4 -18 2529.67 368.846  22
  -4  -4 -19 3002.06 406.475  33
  -4  -4 -19 3251.27 419.686  37
  -4  -4 -19 2974.36 401.308  22
  -4  -4 -19 3325.08 413.979  26
  -4  -4 -20-109.247 198.620  26
  -4  -4 -20 22.9172 142.696  33
  -4  -4 -20-269.325 204.077  22
  -4  -4 -20 267.003 194.872  37
  -4  -4 -21-0.24553 158.414  26
  -4  -4 -21 3.94141 179.854  37
  -4  -4 -22 308.545 170.796  26
  -4  -4 -22 748.400 228.179  37
  -4  -4 -23 820.002 210.672  26
  -4  -4 -23 628.394 179.679  37
  -4  -4 -24 693.796 187.120  26
  -4  -4 -25-13.2502 111.467  26
  -4  -4 -26 342.651 117.835  26
  -4  -5  27-129.035 105.176  31
   4   5 -26 108.023 114.177  29
  -4  -5  26-37.8318 110.775  31
  -4  -5  25 67.0651 127.427  31
   4   5 -25 12.9022 136.140  29
   4   5 -24 211.575 153.724  29
  -4  -5  24-106.378 169.064  31
  -4  -5  23-29.9539 142.116  31
   4   5 -23-225.235 191.653  29
  -4  -5  22 121.856 152.366  31
   4  -5 -21 6277.06 489.081  29
   4  -5 -21 7219.68 632.763  22
  -4  -5  20 5508.41 491.794  27
   4  -5 -20 6877.83 508.017  29
   4  -5 -20 6313.22 594.432  22
  -4  -5  20 7239.92 588.320  31
   4  -5 -19 3764.41 430.566  29
   4  -5 -19 3349.27 450.446  22
  -4  -5  19 3453.23 412.567  27
  -4  -5  18 1385.64 293.374  27
   4  -5 -18 1276.01 294.916  22
   4  -5 -18 1514.07 279.403  29
   4  -5 -17 732.338 246.274  22
  -4  -5  17 547.097 232.026  27
   4  -5 -17 626.918 235.980  29
   4  -5 -17 478.376 216.075  26
   4  -5 -16 3132.13 367.741  29
  -4  -5  16 2801.32 398.788  27
   4  -5 -16 3081.17 383.736  26
   4  -5 -15 3281.60 386.287  29
  -4  -5  15 3396.52 425.047  27
   4  -5 -15 2930.45 365.518  26
   4  -5 -14 2279.29 366.339   4
   4   5 -14 2066.26 885.793  20
   4   5 -13 1042.98 883.307  20
   4  -5 -13 6.55259 185.930   4
   4  -5 -12 870.712 246.051   4
   4   5 -12 483.786 721.578  20
  -4  -5  11 27848.2 1078.93   6
   4  -5 -11 27546.0 1128.26   4
   4   5 -11 24931.2 2167.44  20
  -4  -5  10-117.437 135.997   9
  -4  -5  10 114.110 136.245   6
   4  -5 -10 69.5936 167.961   4
   4   5 -10-497.453 680.648  20
  -4  -5   9 1768.31 316.055   6
   4  -5  -9 1593.96 265.488   8
   4  -5  -9 1359.91 273.846   4
   4   5  -9 940.207 611.051  20
  -4  -5   9 1336.65 221.222   9
   4  -5  -8-67.0473 176.698   4
   4  -5  -8-44.3103 119.659   8
  -4  -5   8 163.258 179.779   6
  -4  -5   8 74.9305 132.214   3
   4   5  -8 633.104 481.893  20
  -4  -5   8 477.440 176.076   9
  -4  -5   7 128.433 112.976   1
   4  -5  -7 210.512 162.716   4
   4  -5  -7 235.049 137.757   8
  -4  -5   7 358.574 175.123   6
  -4  -5   7 198.491 127.632   3
   4   5  -7 665.791 434.284  20
  -4  -5   7 210.331 134.920   9
   4  -5  -6 52340.4 1373.92   8
  -4  -5   6 54202.5 1039.96  13
  -4  -5   6 51774.2 1400.73   6
  -4  -5   6 55139.2 1375.30   1
   4  -5  -6 51269.4 1382.86   4
  -4  -5   6 51716.7 1259.33   3
  -4  -5   6 53144.1 1154.32   9
  -4  -5   5 105156. 1480.40  13
   4  -5  -5 106062. 1935.83   8
   4   5  -5 100637. 2684.60  20
  -4  -5   5 107520. 1968.44   1
  -4  -5   5 103931. 1952.43   6
  -4  -5   5 105279. 1829.65   3
  -4  -5   5 104683. 1604.71   9
   4  -5  -5 103057. 1915.95   4
   4  -5  -4 48118.9 1295.22   8
  -4  -5   4 45666.5 1274.05   6
  -4  -5   4 49203.2 1026.76  13
  -4  -5   4 46760.2 1242.30   3
   4   5  -4 46222.4 1683.70  20
  -4  -5   4 48688.6 1349.26   1
  -4  -5   4 46281.7 1057.90   9
   4  -5  -4 46630.4 1259.76   4
   4  -5  -3 10731.9 621.658   8
  -4  -5   3 10892.0 657.911   1
  -4  -5   3 11068.5 503.463  13
   4   5  -3 10870.1 782.118  20
  -4  -5   3 10222.1 602.906   3
  -4  -5   3 11096.7 516.433   9
   4  -5  -3 10498.3 595.111   4
  -4  -5   3 10302.9 603.912   6
  -4  -5   2 46990.3 1224.53   6
  -4  -5   2 48817.3 1047.31  13
  -4  -5   2 44547.3 1245.62   3
   4  -5  -2 46604.6 1196.04   4
   4  -5  -2 47096.7 1272.44   8
   4   5  -2 50387.4 1502.87  20
  -4  -5   2 47299.4 1353.34   1
  -4  -5   2 47088.3 1029.10   9
  -4  -5   1 640.115 143.187   9
   4  -5  -1 594.445 157.198   4
   4  -5  -1 501.758 160.225   8
  -4  -5   1 414.422 183.662   3
  -4  -5   1 648.522 171.461  13
   4   5  -1 612.489 225.262  20
  -4  -5   1 768.232 225.108   1
   4  -5   0 5472.49 439.056   8
  -4  -5   0 5178.09 362.536  13
  -4  -5   0 5177.81 344.727   9
   4   5   0 5271.97 443.259  20
  -4  -5   0 5204.47 468.749   1
   4  -5   0 5103.10 381.280   4
  -4  -5   0 4800.00 434.340   3
   4  -5   1 17490.2 762.833   8
  -4  -5  -1 16834.1 626.818  13
  -4  -5  -1 16472.0 771.801   3
  -4  -5  -1 16808.1 821.965   1
   4  -5   1 16797.7 653.031   4
  -4  -5  -1 17561.6 609.027   9
   4  -5   2 46306.1 1214.32   8
  -4  -5  -2 42228.3 1227.20   3
  -4  -5  -2 42993.8 1302.97   1
  -4  -5  -2 42900.0 790.976  22
   4   5   2 45711.6 1148.18  21
  -4  -5  -2 43687.5 1010.91  13
   4  -5   2 44872.3 1029.21   4
  -4  -5  -2 44442.8 966.536   9
  -4  -5  -3 83582.9 1401.78  13
   4  -5   3 82868.7 1602.37   8
   4   5   3 85670.7 1576.32  21
  -4  -5  -3 80955.2 1794.11   1
  -4  -5  -3 79399.4 1688.04   3
  -4  -5  -3 82914.7 1148.81  22
   4  -5   3 84423.1 1358.49   4
  -4  -5  -3 82577.0 1316.32   9
   4  -5   4 29323.5 937.591   8
  -4  -5  -4 28158.4 1016.95   3
  -4  -5  -4 29519.5 723.165  22
  -4  -5  -4 28953.0 834.639  13
   4   5   4 30107.5 967.409  21
  -4  -5  -4 28862.4 1080.86   1
  -4  -5  -5 395.527 112.521  22
   4  -5   5 614.585 168.222   8
  -4  -5  -5 281.981 140.827  13
   4   5   5 483.765 164.755  21
  -4  -5  -5 439.887 185.224   3
  -4  -5  -5 349.555 175.676   1
  -4  -5  -6 832.633 235.216   1
   4  -5   6 966.044 195.085   8
  -4  -5  -6 729.916 144.782  22
  -4  -5  -6 871.667 230.269   3
  -4  -5  -6 680.152 177.165  13
   4   5   6 1163.03 230.780  21
   4   5   7 4141.96 394.553  21
  -4  -5  -7 3832.44 309.117  22
  -4  -5  -7 3774.30 388.730   3
  -4  -5  -7 3743.33 322.947  13
  -4  -5  -7 3920.10 421.691   1
  -4  -5  -8 758.312 158.592  22
  -4  -5  -8 749.441 185.691   1
   4   5   8 761.889 202.022  21
  -4  -5  -8 957.509 239.835   3
  -4  -5  -8 691.142 166.482  13
  -4  -5  -9 853.213 180.553  22
   4   5   9 913.752 227.466  21
  -4   5  -9 837.872 201.879  20
  -4  -5  -9 936.664 232.978   1
  -4  -5  -9 570.917 196.428   3
   4   5  10 3704.79 408.261  21
  -4  -5 -10 3805.77 361.457  22
  -4   5 -10 4530.71 449.888  20
   4   5  11 2082.95 329.480  21
  -4  -5 -11 2032.69 281.465  22
  -4   5 -11 1778.19 324.512  20
  -4  -5 -12 3844.43 394.456  22
  -4  -5 -13 373.444 169.899  22
  -4  -5 -14 123.518 137.913  22
  -4  -5 -14-106.490 161.016  33
  -4  -5 -15 3303.67 412.735  22
  -4  -5 -15 3927.57 439.085  33
  -4  -5 -16 111.646 147.654  33
  -4  -5 -16-104.947 204.942  37
  -4  -5 -16 70.0871 144.454  22
  -4  -5 -17 4609.80 485.674  33
  -4  -5 -17 3939.94 451.773  22
  -4  -5 -17 4961.78 496.161  37
  -4  -5 -18 4.51434 175.007  26
  -4  -5 -18 111.465 158.424  22
  -4  -5 -18-42.3915 185.293  37
  -4  -5 -18 258.195 194.879  33
  -4  -5 -19 5333.40 508.420  22
  -4  -5 -19 5331.65 510.806  33
  -4  -5 -19 4887.58 502.100  37
  -4  -5 -19 5427.83 515.560  26
  -4  -5 -20 321.720 192.204  26
  -4  -5 -20 340.761 194.301  37
  -4  -5 -21 393.099 199.555  26
  -4  -5 -21 604.879 209.117  37
  -4  -5 -22-264.634 167.090  26
  -4  -5 -22 52.4243 137.822  37
  -4  -5 -23 682.279 208.059  37
  -4  -5 -23 649.308 190.621  26
  -4  -5 -24 280.332 143.641  26
  -4  -5 -25-199.689 114.154  26
  -4  -6  26-70.1825 96.8488  31
  -4  -6  25 30.1511 106.976  31
   4   6 -25-0.96815 114.303  29
   4   6 -24 314.724 154.949  29
  -4  -6  24 386.369 158.495  31
  -4  -6  23 597.096 189.857  31
  -4  -6  22 407.163 185.904  31
  -4  -6  21 889.620 244.846  31
  -4  -6  20 645.500 213.310  31
   4  -6 -20 488.908 185.970  22
  -4  -6  20 281.381 169.458  27
   4  -6 -19-142.981 193.889  22
  -4  -6  19 212.593 180.821  31
  -4  -6  19 33.0586 166.381  27
   4  -6 -18 372.867 230.826  34
  -4  -6  18 71.9087 151.904  31
   4  -6 -18-129.653 170.875  22
  -4  -6  18 304.343 204.808  27
  -4  -6  17 910.857 280.179  27
   4  -6 -17 1217.82 312.333  34
   4  -6 -17 1034.30 260.844  29
   4  -6 -17 943.042 262.027  22
   4  -6 -16-95.2017 177.547  22
   4  -6 -16-192.636 211.588  29
   4  -6 -16 191.397 219.580  34
  -4  -6  16 109.192 198.492  27
   4  -6 -15 1745.82 312.731  22
   4  -6 -15 1543.93 288.459  29
  -4  -6  15 1943.67 358.277  27
   4  -6 -15 2086.90 369.146  34
   4  -6 -14 2330.15 313.007  16
   4  -6 -14 2196.23 349.582  34
  -4  -6  14 2058.64 358.709  27
   4  -6 -14 2252.33 312.261  29
   4  -6 -13 1839.80 347.742   4
   4   6 -13 2476.48 1108.50  20
   4  -6 -12 318.919 219.216   4
   4   6 -12-1095.50 1027.52  20
   4   6 -11 14360.7 1768.48  20
   4  -6 -11 13083.3 839.597   4
  -4  -6  10-35.4360 158.406   9
   4  -6 -10-136.631 192.941   4
  -4  -6   9 1547.33 241.356   9
   4  -6  -9 2022.86 363.200   4
   4   6  -9 1317.59 629.894  20
   4  -6  -8 18282.3 942.807   4
  -4  -6   8 18158.1 734.610   9
   4  -6  -7 2395.78 357.818   4
   4  -6  -7 2385.14 339.153   8
  -4  -6   7 2077.57 272.712   9
  -4  -6   7 2611.43 351.836   1
   4   6  -7 2844.52 668.870  20
  -4  -6   7 2871.08 337.021   3
  -4  -6   6 226.118 158.625   9
   4  -6  -6-133.736 190.375   4
   4  -6  -6 216.237 154.214   8
   4   6  -6-242.968 321.986  20
  -4  -6   6-127.867 179.670   1
  -4  -6   6-26.9796 138.436  13
  -4  -6   6-49.9699 134.351   3
  -4  -6   5 5945.86 514.427   1
   4  -6  -5 6594.79 534.461   8
  -4  -6   5 5856.71 484.476   3
   4  -6  -5 6395.18 535.117   4
   4   6  -5 5989.66 720.840  20
  -4  -6   5 6747.50 423.161  13
  -4  -6   5 6147.85 423.134   9
  -4  -6   4 5429.65 389.131  13
   4   6  -4 5511.72 618.453  20
   4  -6  -4 5643.48 494.617   8
  -4  -6   4 5032.98 490.461   1
  -4  -6   4 5335.04 468.123   3
   4  -6  -4 5033.87 461.794   4
  -4  -6   4 5289.55 395.306   9
  -4  -6   3-25.0385 115.835   9
   4  -6  -3 87.6327 147.913   4
   4  -6  -3-44.1534 125.768   8
  -4  -6   3-32.3174 156.158   3
   4   6  -3 77.1092 208.801  20
  -4  -6   3-67.6007 140.604  13
  -4  -6   3 31.7254 145.442   1
   4  -6  -2 18103.3 859.770   8
  -4  -6   2 17660.9 847.127   3
  -4  -6   2 18140.7 705.078  13
   4   6  -2 19059.2 948.991  20
  -4  -6   2 18013.5 913.405   1
   4  -6  -2 18209.0 808.270   4
  -4  -6   2 17598.7 674.825   9
  -4  -6   1 242.470 133.535   9
   4  -6  -1 51.0239 120.861   4
   4  -6  -1 47.7295 134.805   8
  -4  -6   1 28.5773 154.955   1
  -4  -6   1-28.8984 175.103   3
  -4  -6   1 94.3718 136.137  13
   4  -6   0 1161.98 223.588   4
  -4  -6   0 1192.07 192.138   9
  -4  -6   0 942.325 254.547   1
   4  -6   0 1086.86 249.275   8
  -4  -6   0 1012.51 251.461   3
  -4  -6   0 1044.03 206.765  13
   4   6   1 35722.6 1083.32  21
   4  -6   1 34073.7 1145.36   8
  -4  -6  -1 33943.6 977.751  13
  -4  -6  -1 34166.6 1198.66   3
   4  -6   1 36481.1 1046.59   4
  -4  -6  -1 34149.9 1263.99   1
  -4  -6  -1 33627.1 913.853   9
   4  -6   2 25198.1 971.768   8
  -4  -6  -2 24756.5 840.491  13
   4   6   2 25634.4 926.361  21
  -4  -6  -2 25264.8 1041.65   3
  -4  -6  -2 25790.6 1105.02   1
   4  -6   2 26489.8 868.104   4
   4   6   3 4808.17 419.365  21
  -4  -6  -3 4572.33 481.696   1
  -4  -6  -3 5244.74 410.505  13
   4  -6   3 4990.51 441.996   8
  -4  -6  -3 4489.99 465.502   3
   4   6   4 162.006 155.448  21
  -4  -6  -4 197.589 151.249  13
   4  -6   4 226.240 135.645   8
  -4  -6  -4 163.360 180.069   1
  -4  -6  -4 250.869 194.052   3
  -4  -6  -5 457.152 225.271   3
   4  -6   5 206.835 138.140   8
  -4  -6  -5 303.184 162.276  13
  -4  -6  -5 394.927 112.042  22
   4   6   5 353.802 169.811  21
  -4  -6  -5 379.868 208.655   1
   4  -6   6 14739.9 692.735   8
  -4  -6  -6 14331.9 559.555  22
   4   6   6 13832.5 703.178  21
  -4  -6  -6 14438.0 853.346   1
  -4  -6  -6 14403.4 582.421  11
  -4  -6  -6 14768.0 666.245  13
  -4  -6  -6 13920.5 793.234   3
  -4  -6  -7 11452.0 756.311   1
   4   6   7 11770.2 667.287  21
  -4  -6  -7 11369.2 728.367   3
  -4  -6  -7 10995.4 517.553  22
   4   6   8 14283.1 743.359  21
  -4  -6  -8 14616.7 825.153   3
  -4  -6  -8 15595.4 642.757  22
  -4  -6  -8 15301.6 874.821   1
  -4  -6  -9 6168.77 562.105   3
  -4   6  -9 6232.50 552.639  20
  -4  -6  -9 5788.62 417.984  22
  -4  -6  -9 5346.60 529.023   1
  -4  -6 -10 1214.29 213.335  22
  -4   6 -10 1181.33 299.213  20
  -4  -6 -11 358.985 145.202  22
  -4   6 -11 136.276 200.026  20
   4  -6  12 532.972 207.611  24
  -4  -6 -12 110.139 119.274  22
  -4  -6 -13 4710.46 445.410  22
  -4  -6 -13 4640.34 436.350  33
  -4  -6 -14 3245.28 383.183  22
  -4  -6 -14 3029.47 372.818  33
  -4  -6 -14 3259.34 406.434  37
  -4  -6 -15 392.448 205.616  37
  -4  -6 -15 567.585 221.084  33
  -4  -6 -15 510.921 192.753  22
  -4  -6 -16-144.275 201.091  26
  -4  -6 -16-195.122 185.621  33
  -4  -6 -16 124.154 162.710  22
  -4  -6 -16-46.8062 216.384  37
  -4  -6 -17 25.7690 190.478  26
  -4  -6 -17 401.349 196.387  22
  -4  -6 -17-23.3241 220.849  37
  -4  -6 -17-208.728 163.801  33
  -4  -6 -18 744.355 218.229  26
  -4  -6 -18 569.105 205.153  22
  -4  -6 -18 552.989 220.954  33
  -4  -6 -18 850.010 244.772  37
  -4  -6 -19 1005.39 235.898  26
  -4  -6 -19 1044.68 270.709  37
  -4  -6 -20 345.856 198.510  26
  -4  -6 -20 229.061 163.968  37
  -4  -6 -21 72.2675 146.812  26
  -4  -6 -21 89.4773 151.028  37
  -4  -6 -22 1613.03 262.244  26
  -4  -6 -22 1365.04 250.807  37
  -4  -6 -23 753.230 183.327  26
  -4  -6 -24 841.337 169.835  26
  -4  -6 -25 307.292 142.001  34
  -4  -6 -25 116.642 109.321  26
  -4  -7  25 756.990 159.214  31
   4   7 -24 82.8778 132.788  29
  -4  -7  24-120.942 103.832  31
  -4  -7  23-55.8092 123.800  31
  -4  -7  22 197.045 155.901  31
  -4  -7  21 91.7933 125.562  31
  -4  -7  21 69.2108 142.859  27
  -4  -7  20 72.4212 133.768  31
  -4  -7  20-101.193 147.959  27
   4  -7 -20-252.914 212.515  34
  -4  -7  19 3.43646 138.774  31
  -4  -7  19-19.9867 200.902  27
   4  -7 -19-92.2016 203.425  34
   4  -7 -18 1069.95 258.454  22
  -4  -7  18 798.027 226.982  31
   4  -7 -18 750.794 249.316  34
  -4  -7  18 824.807 271.444  27
   4  -7 -17 417.963 230.271  34
   4  -7 -17 415.373 206.520  22
  -4  -7  17 109.647 167.319  31
  -4  -7  17 469.542 240.539  27
   4  -7 -16 100.159 207.292  34
   4  -7 -16 144.571 161.724  22
  -4  -7  16 175.820 151.333  31
  -4  -7  16 390.286 240.905  27
   4  -7 -15 3777.55 396.503  16
  -4  -7  15 3325.34 392.371  31
  -4  -7  15 3140.89 426.550  27
   4  -7 -15 3844.87 462.708  34
  -4  -7  14 15096.9 785.563  31
   4  -7 -14 15749.6 874.296  34
   4  -7 -14 14628.8 714.873  16
  -4  -7  14 16740.8 905.079  27
   4  -7 -13 136.617 187.457  16
   4  -7 -13 213.406 235.970  34
  -4  -7  13 190.129 264.843  27
  -4  -7  13 49.1383 143.843  31
   4  -7 -12 48662.0 1271.52  16
  -4  -7  12 49123.3 1268.26  31
   4  -7 -12 49217.6 1455.23  34
   4   7 -11 3989.40 1183.64  20
   4  -7 -11 6851.54 663.796   4
   4  -7 -10-6.02605 195.486   4
   4   7 -10 981.378 784.224  20
   4  -7  -9 534.789 254.842   4
  -4  -7   9 451.796 172.512   9
   4  -7  -8 170.865 177.219   4
  -4  -7   8 460.967 186.374   9
   4   7  -8 278.166 486.489  20
  -4  -7   7 1101.42 248.557   3
   4  -7  -7 506.771 219.912   4
  -4  -7   7 869.985 195.784   9
   4   7  -7 800.723 390.726  20
  -4  -7   6 4531.07 463.067   3
   4  -7  -6 4242.84 484.913   4
  -4  -7   6 4612.64 489.808   1
   4   7  -6 4145.65 689.401  20
  -4  -7   6 4094.11 382.671   9
   4  -7  -5 1654.10 315.694   4
  -4  -7   5 1349.07 288.662   1
  -4  -7   5 1378.04 250.541   9
  -4  -7   5 1389.34 289.757   3
   4   7  -5 1166.88 405.092  20
  -4  -7   4 12244.9 803.627   1
  -4  -7   4 11994.2 753.568   3
   4   7  -4 11528.7 907.840  20
   4  -7  -4 11603.2 744.239   4
  -4  -7   4 11804.9 611.004   9
   4  -7  -3 6948.11 591.081   8
  -4  -7   3 7926.74 659.351   1
  -4  -7   3 6183.49 572.000   3
  -4  -7   3 7018.60 479.952  13
   4   7  -3 6558.44 643.068  20
   4  -7  -3 6697.91 549.892   4
  -4  -7   3 6018.86 444.857   9
   4  -7  -2 14601.2 835.835   8
  -4  -7   2 13497.8 666.153  13
  -4  -7   2 12603.8 784.967   3
  -4  -7   2 13494.5 847.208   1
   4  -7  -2 13278.3 750.382   4
  -4  -7   2 12210.0 616.246   9
  -4  -7   1 5784.20 540.663   3
   4  -7  -1 5732.57 529.091   8
  -4  -7   1 5046.56 541.979   1
  -4  -7   1 5463.75 442.268  13
   4  -7  -1 5811.50 509.062   4
  -4  -7   0-161.919 187.853   3
   4  -7   0 40.5966 137.404   8
  -4  -7   0 50.7942 149.643  13
  -4  -7   0 93.4442 169.705   1
   4  -7   0 143.630 153.567   4
   4  -7   1 10276.0 683.015   8
  -4  -7  -1 10100.1 756.519   1
  -4  -7  -1 9282.59 692.451   3
  -4  -7  -1 9522.13 577.137  13
   4   7   1 10807.6 672.570  21
   4  -7   2 16598.5 857.366   8
  -4  -7  -2 16716.8 929.024   3
  -4  -7  -2 16731.0 754.179  13
   4   7   2 17625.3 833.724  21
  -4  -7  -2 16622.9 969.445   1
  -4  -7  -3 5143.21 529.000   3
  -4  -7  -3 4210.64 392.787  13
   4  -7   3 4901.88 355.531  12
  -4  -7  -3 4482.86 534.472   1
   4   7   3 5133.60 466.374  21
  -4  -7  -4 4331.15 525.548   1
   4   7   4 4480.03 437.156  21
  -4  -7  -4 3859.55 463.708   3
  -4  -7  -5 1372.49 215.647  11
  -4  -7  -5 1239.22 297.692   3
  -4  -7  -5 1441.70 318.010   1
  -4  -7  -6 1216.97 290.248   3
  -4  -7  -6 1270.72 222.704  11
  -4  -7  -6 1638.88 349.395   1
  -4  -7  -7 2.03867 199.115   3
  -4  -7  -7-61.5178 225.517   1
  -4  -7  -8 148.386 193.043   1
  -4   7  -8-94.5302 187.972  20
  -4  -7  -8 275.283 222.344   3
  -4  -7  -9 18.3985 206.906   1
  -4   7  -9 120.027 187.596  20
  -4   7 -10 1117.78 317.744  20
  -4  -7 -10 702.914 170.216  22
   4  -7  11-104.669 178.587  24
  -4  -7 -11-101.771 129.565  22
   4  -7  11-62.1048 197.142  36
  -4  -7 -12 8417.68 562.518  22
  -4  -7 -12 8940.27 608.714  37
  -4  -7 -13 2385.82 357.532  37
  -4  -7 -13 1902.06 285.477  22
  -4  -7 -13 1947.29 292.415  33
  -4  -7 -14 391.612 176.048  37
  -4  -7 -14 570.413 203.461  33
  -4  -7 -14 622.915 198.235  22
  -4  -7 -15 2403.03 315.485  26
  -4  -7 -15 2982.12 368.559  22
   4  -7  15 3275.22 365.506  25
  -4  -7 -15 3145.90 374.947  33
  -4  -7 -15 2966.69 387.291  37
  -4  -7 -16 1210.08 264.401  26
   4  -7  16 1501.70 253.264  25
  -4  -7 -16 873.223 235.265  22
  -4  -7 -16 1342.84 273.635  33
  -4  -7 -16 1608.93 313.059  37
  -4  -7 -17-5.08511 165.925  26
   4  -7  17-31.2746 174.685  25
  -4  -7 -17 117.360 172.520  37
  -4  -7 -17 359.776 192.234  22
  -4  -7 -17 43.6368 135.467  33
  -4  -7 -18 35.3362 171.734  26
  -4  -7 -18 461.563 223.936  37
  -4  -7 -19 692.321 209.803  26
  -4  -7 -19 165.668 188.721  37
  -4  -7 -20 166.655 147.718  26
  -4  -7 -20-141.454 166.182  37
  -4  -7 -21 379.428 163.417  26
  -4  -7 -21 189.411 159.084  37
  -4  -7 -22 221.941 132.564  26
  -4  -7 -23-197.864 139.967  26
  -4  -7 -23 179.237 152.708  34
  -4  -7 -24 58.6076 118.425  34
   4   8 -24-9.27277 110.094  29
  -4  -8  24-63.3976 98.2443  31
  -4  -8  23 168.263 115.616  31
  -4  -8  22 157.453 111.272  31
   4  -8 -21 415.621 224.353  34
  -4  -8  21 104.529 119.049  31
   4  -8 -20 162.368 180.099  34
  -4  -8  20-190.901 148.848  31
  -4  -8  20 160.922 172.105  27
   4  -8 -19 124.122 177.836  34
  -4  -8  19 115.586 184.808  27
  -4  -8  19-119.853 159.797  31
   4  -8 -18 1269.26 310.695  34
  -4  -8  18 1427.63 273.027  31
  -4  -8  18 1304.24 288.154  27
   4  -8 -17 1024.31 284.727  34
  -4  -8  17 1404.94 284.532  31
  -4  -8  17 1612.29 326.271  27
  -4  -8  16 3677.23 400.625  31
  -4  -8  16 3608.88 450.376  27
   4  -8 -16 2654.91 417.149  34
   4  -8 -15 6252.97 602.618  34
  -4  -8  15 5702.79 487.939  31
   4  -8 -15 4859.38 505.798  12
  -4  -8  15 6672.03 598.256  27
   4  -8 -14 338.178 239.019  34
  -4  -8  14 12.4163 149.038  31
   4  -8 -13 11050.7 647.133  16
  -4  -8  13 11348.6 638.785  31
   4  -8 -13 10087.7 732.523  34
  -4  -8  13 12173.7 799.400  27
   4  -8 -12 1044.93 285.074  16
  -4  -8  12 1065.10 324.511  27
   4  -8 -12 562.447 232.007  34
   4  -8 -11 5040.10 455.455  16
  -4  -8  11 5564.83 545.995  27
   4  -8 -11 4767.84 514.898  34
   4  -8 -10 2512.73 331.933  16
  -4  -8  10 2403.08 388.748  27
   4  -8 -10 1672.18 332.646  34
   4  -8  -9 4770.04 444.507  16
   4  -8  -9 4602.38 486.638  34
   4  -8  -9 4050.31 566.230   2
   4   8  -8 660.833 546.557  20
   4  -8  -8 50.4140 227.739   4
   4   8  -7 72.7266 413.626  20
   4  -8  -7-53.4537 187.760   4
  -4  -8   6 3978.24 480.993   1
  -4  -8   6 4045.16 467.071   3
   4   8  -6 3774.34 713.788  20
   4  -8  -6 4346.75 519.075   4
  -4  -8   5 1130.63 274.181   3
  -4  -8   5 962.250 270.809   1
   4   8  -5 1377.90 457.474  20
   4  -8  -5 1060.45 301.345   4
  -4  -8   4 23.8679 204.936   3
   4  -8  -4 88.9403 186.593   4
  -4  -8   4 243.667 193.457   1
  -4  -8   3 734.901 243.249   1
   4  -8  -3 1312.72 287.556   4
  -4  -8   3 1077.68 313.305   3
  -4  -8   2 10066.6 771.093   3
  -4  -8   2 10930.0 839.926   1
  -4  -8   1 440.282 250.993   3
  -4  -8   1 315.135 188.618   1
  -4  -8   0 7545.16 669.870   3
  -4  -8   0 8149.02 736.449   1
   4  -8   1 2812.86 311.811  12
  -4  -8  -1 3080.15 455.283   3
  -4  -8  -1 3349.33 490.157   1
  -4  -8  -2-136.572 205.922   3
   4  -8   2-25.2457 129.454  12
  -4  -8  -2 275.267 212.615   1
   4  -8   3 1829.81 240.039  12
  -4  -8  -3 1886.62 278.475  11
  -4  -8  -3 1699.90 360.661   3
  -4  -8  -3 1838.57 380.535   1
  -4  -8  -4 3054.04 479.642   1
  -4  -8  -4 3416.65 498.749   3
  -4  -8  -4 3471.96 366.303  11
  -4  -8  -5 1551.23 370.363   1
  -4  -8  -5 1019.75 271.571   3
  -4  -8  -5 1267.88 242.371  11
  -4  -8  -6 2222.43 301.213  11
  -4  -8  -6 1958.85 373.425   1
  -4  -8  -6 1828.26 388.199   3
  -4  -8  -7 1281.49 339.341   3
  -4  -8  -7 1463.96 350.840   1
  -4  -8  -7 1153.46 215.087  11
   4  -8   8 8217.08 578.203  25
   4  -8   8 8004.50 503.071  27
   4  -8   9 447.615 198.285  25
   4  -8   9 712.343 203.417  24
   4  -8   9 347.492 204.932  36
   4  -8   9 427.139 174.869  27
   4  -8  10 2015.91 302.708  25
   4  -8  10 1883.20 299.283  36
   4  -8  10 1700.48 263.817  24
   4  -8  10 2388.45 332.839  27
   4  -8  11 1048.83 259.018  25
   4  -8  11 748.816 242.890  36
  -4  -8 -11 714.675 234.144  37
   4  -8  12 1213.15 255.663  25
  -4  -8 -12 1238.47 259.616  37
   4  -8  13 4393.95 435.727  25
  -4  -8 -13 3809.93 407.980  37
  -4  -8 -14 4057.85 439.562  37
   4  -8  14 4355.49 434.324  25
   4  -8  15 28.5993 137.765  25
  -4  -8 -15-9.95812 188.043  37
   4  -8  16 619.175 190.868  25
  -4  -8 -16 251.795 162.616  37
   4  -8  17 2814.57 319.656  25
  -4  -8 -17 2374.76 341.950  37
  -4  -8 -18 21.0957 150.946  37
  -4  -8 -19 176.158 149.286  26
  -4  -8 -19 842.677 222.169  37
  -4  -8 -20-55.9491 120.291  26
  -4  -8 -20 332.933 202.548  34
  -4  -8 -21-290.165 160.110  26
  -4  -8 -21 228.740 163.608  34
  -4  -8 -22 1042.08 216.841  34
  -4  -8 -22 962.987 161.917  26
  -4  -8 -23 18.4508 108.620  34
  -4  -9  23 144.272 90.8718  31
   4  -9 -22 713.938 183.375  35
  -4  -9  22 1137.36 181.994  31
  -4  -9  21 298.834 135.543  31
  -4  -9  20 789.380 214.348  27
  -4  -9  20 647.399 180.221  31
   4  -9 -19 746.048 256.969  34
  -4  -9  19 396.778 150.943  31
  -4  -9  19 552.691 203.163  27
   4  -9 -18 765.431 259.360  34
  -4  -9  18 539.852 180.191  31
  -4  -9  18 367.240 217.752  27
  -4  -9  17 1324.01 247.851  31
   4  -9 -17 483.964 236.747  34
  -4  -9  17 1047.18 275.863  27
  -4  -9  16 6002.05 481.629  31
   4  -9 -16 5134.60 550.831  34
   4  -9 -15 1144.05 274.453  12
  -4  -9  15 1329.79 258.463  31
  -4  -9  15 1574.65 359.860  27
   4  -9 -15 1380.06 338.350  34
   4  -9 -15 1217.33 279.871  27
   4  -9 -14-70.2034 275.269  34
   4  -9 -14-125.193 192.899  12
  -4  -9  14 109.985 217.666  27
   4  -9 -13-118.179 258.322  34
  -4  -9  13 73.9087 205.943  27
   4  -9 -13-143.484 194.588  12
   4  -9 -12-99.0679 230.203  34
  -4  -9  12 315.408 278.088  27
   4  -9 -12 650.847 239.942  12
   4  -9 -11 8836.87 698.615  34
   4  -9 -11 8523.77 694.914  12
  -4  -9  11 10482.4 731.165  27
   4  -9 -10 5635.63 573.814  34
  -4  -9  10 7052.96 617.726  27
   4  -9  -9 2545.69 388.383  34
  -4  -9   9 2333.66 392.489  27
   4  -9  -9 2114.85 362.257  27
  -4  -9   8 2156.47 357.172  27
   4  -9  -8 1945.29 331.333  27
   4  -9  -7 261.888 218.443  16
  -4  -9   7-31.6804 207.495  27
   4  -9  -7 435.761 209.309  27
   4  -9  -6 7678.50 528.584  16
   4  -9  -6 7011.33 554.858  27
  -4  -9   6 7062.22 533.465  27
   4  -9  -5 1132.27 287.198  35
  -4  -9   5 1095.96 286.042   1
   4  -9  -5 969.213 251.513  27
   4  -9  -4 865.011 264.193  35
  -4  -9   4 905.274 306.373   1
   4  -9  -4 912.686 258.747  27
  -4  -9   3 2870.85 440.379   3
  -4  -9   3 3806.66 542.269   1
  -4  -9   2 700.623 216.450   3
  -4  -9   2 1063.69 334.665   1
   4  -9  -2 1048.66 251.657  12
  -4  -9   1 6691.10 693.706   3
   4  -9  -1 5516.07 482.332  12
  -4  -9   1 5767.36 681.517   1
  -4  -9   0 4884.40 465.525  11
  -4  -9   0 6004.71 666.468   3
   4  -9   0 5482.79 465.866  12
  -4  -9   0 6156.01 700.699   1
  -4  -9  -1 128.822 234.899   3
  -4  -9  -1 913.025 336.756   1
  -4  -9  -1 338.719 173.288  11
   4  -9   1 556.613 172.209  12
  -4  -9  -2 925.091 305.893   3
   4  -9   2 857.001 197.451  12
  -4  -9  -2 861.775 229.415  11
  -4  -9  -2 375.029 280.079   1
   4  -9   3 114.828 217.204   2
  -4  -9  -3 0.50880 144.236  11
   4  -9   3 136.618 159.466  27
   4  -9   4 2170.32 315.259  25
   4  -9   4 2002.34 302.528  36
  -4  -9  -4 2104.65 316.533  11
   4  -9   4 1540.97 387.204   2
   4  -9   4 2698.43 335.153  27
   4  -9   5 6256.59 499.492  25
  -4  -9  -5 6025.34 498.552  11
   4  -9   5 5982.21 483.667  27
   4  -9   5 5777.47 445.247  36
   4  -9   6 605.549 203.240  25
   4  -9   6 454.454 212.705  36
  -4  -9  -6 568.661 207.613  11
   4  -9   6 672.132 203.821  27
   4  -9   7 2814.98 366.052  25
   4  -9   7 2654.08 337.547  36
  -4  -9  -7 2380.82 316.075  11
   4  -9   7 3009.83 371.207  27
   4  -9   8 6034.02 454.426  24
   4  -9   8 6016.05 465.364  36
   4  -9   8 6646.51 546.165  25
   4  -9   8 6447.31 499.314  27
   4  -9   9 2166.95 335.414  25
   4  -9   9 2120.99 322.455  36
   4  -9   9 2203.90 300.301  24
  -4  -9  -9 1783.66 343.475  34
   4  -9   9 2489.28 334.143  27
   4  -9  10 760.645 227.602  25
  -4  -9 -10 700.195 232.546  34
   4  -9  10 682.380 207.956  36
   4  -9  10 944.952 221.934  27
   4  -9  11 57.1328 147.439  25
   4  -9  11-196.387 193.776  27
   4  -9  12 883.081 225.783  25
  -4  -9 -12 966.280 218.597  37
   4  -9  12 809.060 216.625  27
   4  -9  13 474.269 196.537  25
  -4  -9 -13 89.3094 164.757  37
   4  -9  14 540.885 189.418  25
  -4  -9 -14 430.329 174.804  37
   4  -9  15 417.712 190.462  25
  -4  -9 -15-55.8846 197.828  34
  -4  -9 -15 368.043 193.043  37
   4  -9  16 148.658 137.953  25
  -4  -9 -16 12.4774 152.282  37
  -4  -9 -16-82.7572 208.855  34
  -4  -9 -17 1522.12 270.895  37
  -4  -9 -17 1136.38 277.514  34
   4  -9  17 1487.55 241.611  25
   4  -9  18 757.134 171.818  25
  -4  -9 -18 478.515 199.891  34
  -4  -9 -19 430.058 200.310  34
  -4  -9 -20 122.523 151.758  34
  -4  -9 -21-378.042 162.569  34
  -4  -9 -22-70.7449 117.606  34
   4 -10 -21 266.208 143.955  35
   4 -10 -20-22.6465 149.593  35
  -4 -10  20 179.992 130.708  27
  -4 -10  19 319.154 157.474  27
  -4 -10  18-43.0846 174.764  27
  -4 -10  17 374.755 224.060  27
  -4 -10  16 425.728 234.044  27
  -4 -10  15 130.610 222.129  27
  -4 -10  14 78.6146 201.717  27
   4 -10 -14 48.8965 173.079  27
   4 -10 -13 210.714 161.256  27
   4 -10 -13 548.954 224.862  12
  -4 -10  13-23.2465 204.407  27
   4 -10 -12 2504.54 380.865  12
   4 -10 -12 1893.86 347.429  27
  -4 -10  12 2751.08 425.428  27
  -4 -10  11-146.785 216.962  11
   4 -10 -11 128.663 206.566  12
   4 -10 -11 301.615 196.425  10
  -4 -10  11 31.2780 237.348  27
   4 -10 -11 203.356 186.919  27
   4 -10 -10 6140.85 567.488  27
   4 -10 -10 6322.25 616.212  12
  -4 -10  10 5563.92 541.956  11
   4 -10 -10 6970.15 632.084  10
  -4 -10  10 8134.76 632.984  27
   4 -10  -9 5409.97 575.488  12
  -4 -10   9 4594.03 504.454  11
  -4 -10   9 6232.60 565.631  27
   4 -10  -9 4585.94 492.906  27
   4 -10  -8 2784.28 415.921  12
  -4 -10   8 3140.90 431.673  11
  -4 -10   8 4152.42 471.088  27
   4 -10  -8 3165.04 435.400  27
   4 -10  -7 1.01923 165.407  12
   4 -10  -7 17.1106 205.303  35
  -4 -10   7-20.5718 168.124  11
  -4 -10   7-113.567 259.247  27
   4 -10  -7-40.9183 186.785  27
   4 -10  -6 6182.34 562.561  27
   4 -10  -6 6747.55 606.880  12
  -4 -10   6 6102.23 575.049  11
  -4 -10   6 7157.22 552.838  27
   4 -10  -6 6935.99 611.351  35
   4 -10  -5 1302.08 306.913  27
   4 -10  -5 1508.76 341.998  35
   4 -10  -5 899.367 249.522  12
  -4 -10   5 1145.72 300.669  11
  -4 -10   5 1218.31 284.420  27
   4 -10  -4 4028.00 475.232  35
   4 -10  -4 4454.44 487.397  12
  -4 -10   4 4338.46 506.960  11
   4 -10  -4 4868.81 483.557  27
   4 -10  -3 60.5252 156.437  12
   4 -10  -3-83.0067 192.394  27
  -4 -10   3 7.70807 168.736  11
   4 -10  -3 0.82291 182.058  35
   4 -10  -2 1908.40 356.211  35
   4 -10  -2 1481.16 294.930  12
   4 -10  -2 1684.57 305.102  27
  -4 -10   2 1440.81 288.917  11
   4 -10  -1 80.6679 208.125  35
  -4 -10   1-69.8873 180.843  11
   4 -10  -1 45.4764 157.579  12
   4 -10  -1 93.6101 154.548  25
   4 -10  -1-130.698 187.014  27
   4 -10   0 1134.07 284.711  27
   4 -10   0 1325.81 242.615  25
   4 -10   0 1408.14 309.081  35
   4 -10   0 899.320 235.995  12
  -4 -10   0 987.781 265.333  11
   4 -10   1 2704.23 335.702  25
   4 -10   1 3125.79 399.323  35
   4 -10   1 2726.81 349.765  12
  -4 -10  -1 2438.88 373.729  11
   4 -10   1 2763.01 376.489  27
   4 -10   2 3056.77 367.160  25
   4 -10   2 2862.68 354.541  12
  -4 -10  -2 2446.51 357.038  11
   4 -10   2 3059.70 374.327  27
   4 -10   3 507.099 202.713  25
  -4 -10  -3 353.910 183.805  11
   4 -10   3 558.871 263.793  36
   4 -10   3 759.811 235.091  27
   4 -10   4 1842.53 326.845  25
   4 -10   4 1956.34 324.979  36
  -4 -10  -4 2247.98 343.097  11
   4 -10   4 2223.46 335.137  27
  -4 -10  -5 10405.9 680.524  11
   4 -10   5 9720.99 652.973  25
   4 -10   5 9223.37 578.220  36
   4 -10   5 10208.8 634.399  27
   4 -10   6 50.4355 172.559  25
   4 -10   6 15.5401 199.584  36
   4 -10   6-198.662 200.924  27
   4 -10   7 11493.0 727.064  25
   4 -10   7 11164.8 620.528  36
   4 -10   7 11323.5 673.210  27
   4 -10   8 1046.61 259.352  25
   4 -10   8 1187.36 255.115  27
   4 -10   8 1060.06 259.580  36
   4 -10   9 6518.27 559.802  25
   4 -10   9 5723.65 460.087  36
   4 -10   9 6858.03 520.171  27
   4 -10  10 1868.08 334.306  25
  -4 -10 -10 2459.76 366.309  34
   4 -10  10 2308.42 323.503  27
   4 -10  11 285.251 177.058  25
   4 -10  11 58.6529 167.935  27
   4 -10  12 47.7339 155.282  25
  -4 -10 -12 234.737 209.535  34
   4 -10  12 421.576 200.177  27
   4 -10  13-6.48679 135.892  25
  -4 -10 -13-243.193 222.257  34
   4 -10  13 195.114 189.838  27
   4 -10  14 2259.58 316.512  25
  -4 -10 -14 2730.99 396.219  34
   4 -10  15 3460.89 360.110  25
  -4 -10 -15 3403.49 425.844  34
   4 -10  16 259.012 142.367  25
  -4 -10 -16 61.0087 181.540  34
   4 -10  17 1341.79 211.808  25
  -4 -10 -17 1565.57 299.781  34
   4 -10  18-185.491 130.113  25
  -4 -10 -18 92.4257 171.546  34
  -4 -10 -19 236.362 168.917  34
  -4 -10 -20 273.860 139.556  34
   4 -11 -20-99.5812 125.754  35
   4 -11 -19-206.505 165.062  35
  -4 -11  19 495.263 160.612  27
   4 -11 -18 34.1244 151.398  35
  -4 -11  18 136.282 128.763  27
   4 -11 -17 25.8492 151.116  35
  -4 -11  17-19.8072 145.111  27
   4 -11 -16 41.4817 184.094  35
  -4 -11  16 261.317 195.249  27
   4 -11 -15 621.824 226.243  35
  -4 -11  15 1387.45 287.983  27
   4 -11 -14 116.558 213.410  35
  -4 -11  14 266.512 207.466  27
   4 -11 -13 83.5027 200.651  35
  -4 -11  13 118.671 186.779  27
   4 -11 -13 26.0657 153.182  27
   4 -11 -12 174.940 153.221  27
   4 -11 -12-40.5914 239.386  35
  -4 -11  12 89.4964 197.580  27
   4 -11 -11-101.431 213.641  35
   4 -11 -11 303.577 195.260  27
   4 -11 -11 216.126 222.349  12
  -4 -11  11 500.378 238.436  27
   4 -11 -10 872.870 289.455  12
  -4 -11  10 986.023 260.245  11
   4 -11 -10 552.767 266.149  35
  -4 -11  10 955.176 274.859  27
   4 -11 -10 1280.28 318.307  10
   4 -11 -10 595.745 223.901  27
   4 -11  -9 850.413 272.800  35
   4 -11  -9 758.074 261.882  12
  -4 -11   9 995.686 280.569  11
   4 -11  -9 1208.41 311.199  10
  -4 -11   9 1292.24 305.452  27
   4 -11  -9 636.758 235.484  27
  -4 -11   8 5894.42 571.973  11
   4 -11  -8 6063.05 606.643  12
   4 -11  -8 6061.63 581.396  35
   4 -11  -8 6688.70 623.675  10
  -4 -11   8 7317.28 572.962  27
   4 -11  -8 5626.44 539.832  27
   4 -11  -7 357.947 254.215  12
  -4 -11   7 335.252 210.699  11
   4 -11  -7 341.892 204.154  35
   4 -11  -7 451.225 264.264  10
  -4 -11   7 33.1966 205.386  27
   4 -11  -7 3.04571 196.659  27
   4 -11  -6 1038.81 266.383  27
  -4 -11   6 1301.66 306.420  11
   4 -11  -6 1075.96 277.084  35
   4 -11  -6 1393.73 313.318  12
  -4 -11   6 1847.49 331.462  27
  -4 -11   5 11401.5 800.058  11
   4 -11  -5 11142.8 749.952  35
   4 -11  -5 11540.9 798.004  12
  -4 -11   5 11863.1 694.515  27
   4 -11  -5 11189.1 725.938  27
   4 -11  -4 2981.30 431.493  12
  -4 -11   4 2660.90 426.764  11
   4 -11  -4 1898.04 342.949  27
   4 -11  -4 2238.46 378.264  35
  -4 -11   3 6237.12 591.956  11
   4 -11  -3 7089.28 593.688  35
   4 -11  -3 7057.63 610.355  12
   4 -11  -3 6804.52 571.782  27
   4 -11  -2 5174.07 504.592  27
  -4 -11   2 4856.81 525.291  11
   4 -11  -2 5982.90 548.515  35
   4 -11  -2 4824.19 498.094  12
   4 -11  -1 2078.90 305.742  25
   4 -11  -1 1874.29 334.030  35
   4 -11  -1 1438.46 294.993  12
  -4 -11   1 1821.27 339.402  11
   4 -11  -1 2133.96 356.306  27
   4 -11   0 985.422 229.064  25
   4 -11   0 1044.90 275.455  35
   4 -11   0 848.938 250.906  12
  -4 -11   0 1006.43 270.967  11
   4 -11   0 1098.09 274.162  27
  -4 -11  -1 197.595 179.280  11
   4 -11   1 308.337 180.145  25
   4 -11   1-220.699 154.433  12
   4 -11   1-11.3752 195.624  27
   4 -11   2 990.247 248.448  25
   4 -11   2 887.733 244.900  36
  -4 -11  -2 832.124 246.994  11
   4 -11   2 990.640 258.924  27
   4 -11   3 69.0531 138.814  25
   4 -11   3-18.8541 187.532  36
  -4 -11  -3-26.5361 173.003  11
   4 -11   3-48.6224 175.436  27
   4 -11   4 293.859 180.051  25
   4 -11   4 584.244 222.209  36
  -4 -11  -4 54.3686 173.736  11
   4 -11   4 228.714 170.841  10
   4 -11   4 130.545 173.029  27
   4 -11   5 4933.75 494.341  25
   4 -11   5 4498.00 442.039  36
   4 -11   5 4918.88 474.108  27
   4 -11   6 2494.43 362.075  25
   4 -11   6 1972.55 291.825  36
   4 -11   6 2445.74 343.380  27
   4 -11   7 1187.53 273.020  25
   4 -11   7 1296.10 270.087  36
   4 -11   7 1050.99 251.656  27
   4 -11   8-25.5421 187.443  25
   4 -11   8 94.7109 167.892  27
   4 -11   9 2878.02 388.537  25
   4 -11   9 3210.76 390.903  27
   4 -11  10 294.238 170.270  25
   4 -11  10 86.1299 172.388  27
   4 -11  11 2047.43 325.354  25
   4 -11  11 2240.66 311.121  27
   4 -11  12 55.6393 139.314  25
  -4 -11 -12-171.433 239.733  34
   4 -11  12-224.437 180.252  27
   4 -11  13 198.544 148.326  25
  -4 -11 -13 320.506 201.948  34
   4 -11  13 64.6597 146.437  27
   4 -11  14 4853.67 406.755  25
  -4 -11 -14 5508.53 486.256  34
   4 -11  14 4424.66 366.581  27
  -4 -11 -15 1143.02 257.012  34
   4 -11  15 638.812 190.524  25
   4 -11  16 1226.22 197.826  25
  -4 -11 -16 907.900 221.669  34
   4 -11  17 24.3867 109.094  25
  -4 -11 -17 405.506 165.015  34
  -4 -11 -18-15.9905 119.025  34
   4 -12 -18 232.571 150.778  35
  -4 -12  18 125.944 113.406  27
  -4 -12  17 54.6578 127.613  27
   4 -12 -17 29.8412 138.552  35
  -4 -12  16 480.618 169.371  27
   4 -12 -16 329.743 183.116  35
   4 -12 -15 457.901 181.778  35
  -4 -12  15 1337.42 245.141  27
   4 -12 -14 337.890 217.265  35
  -4 -12  14 744.324 229.647  27
  -4 -12  13-149.571 173.451  27
   4 -12 -13-171.511 210.720  35
   4 -12 -12 221.613 217.062  35
  -4 -12  12 537.167 217.093  27
   4 -12 -12 226.382 166.444  27
   4 -12 -11-11.6251 214.105  35
  -4 -12  11 366.381 197.012  27
   4 -12 -11 248.946 187.306  27
   4 -12 -10-21.7885 189.333  35
  -4 -12  10 83.1628 177.202  27
   4 -12 -10-181.145 209.656  27
   4 -12  -9 57.5867 190.008  27
   4 -12  -9 156.889 176.772  35
  -4 -12   9 115.387 178.729  27
   4 -12  -8 317.195 186.274  27
   4 -12  -8-276.112 208.773  35
  -4 -12   8 212.264 202.935  27
   4 -12  -7 775.813 284.588  35
   4 -12  -7 817.571 249.891  27
  -4 -12   7 1572.40 313.123  27
   4 -12  -6 2461.57 377.833  35
   4 -12  -6 3107.02 449.580  12
  -4 -12   6 2364.77 388.569  11
  -4 -12   6 3411.54 414.182  27
   4 -12  -6 3452.14 478.440  10
   4 -12  -6 2485.92 370.097  27
   4 -12  -5-48.6019 198.349  35
   4 -12  -5-128.625 180.364  12
  -4 -12   5-114.781 181.728  11
   4 -12  -5 352.475 251.611  10
  -4 -12   5 37.1647 217.348  27
   4 -12  -5-96.8321 196.701  27
   4 -12  -4 857.821 271.786  12
   4 -12  -4 704.081 261.899  35
  -4 -12   4 681.284 241.742  11
   4 -12  -4 815.290 280.182  10
   4 -12  -4 562.010 232.976  27
   4 -12  -3 1732.47 343.981  35
   4 -12  -3 2592.96 384.484  12
  -4 -12   3 2293.70 380.021  11
   4 -12  -3 2309.35 415.946  10
   4 -12  -3 1938.33 335.590  27
   4 -12  -2 3861.44 512.500  10
   4 -12  -2 3686.63 443.654  35
  -4 -12   2 3654.80 458.562  11
   4 -12  -2 4223.85 475.694  12
   4 -12  -2 3315.83 422.888  27
   4 -12  -1 2212.36 305.585  25
   4 -12  -1 2367.14 338.573  12
   4 -12  -1 2621.64 377.504  35
  -4 -12   1 2104.04 352.145  11
   4 -12  -1 2821.59 442.737  10
   4 -12  -1 2281.83 355.093  27
   4 -12   0 708.297 218.873  25
  -4 -12   0 1221.27 276.836  11
   4 -12   0 1309.83 341.837  10
   4 -12   0 942.605 267.296  27
   4 -12   1 354.318 180.437  25
   4 -12   1-223.100 204.604  36
  -4 -12  -1 187.546 182.441  11
   4 -12   1 426.661 244.089  10
   4 -12   1 332.279 219.702  27
   4 -12   2 373.327 185.776  25
   4 -12   2 300.447 199.386  36
   4 -12   2 41.9615 184.206  10
   4 -12   2 275.618 189.652  27
   4 -12   3 2037.72 324.785  25
   4 -12   3 2100.04 305.347  36
   4 -12   3 1952.42 326.237  10
   4 -12   3 2223.96 341.455  27
   4 -12   4 1332.53 276.793  25
   4 -12   4 1350.56 296.021  27
   4 -12   4 1274.19 259.975  36
   4 -12   5 789.212 238.281  25
   4 -12   5 1068.94 266.108  36
   4 -12   5 1315.71 281.629  27
   4 -12   6 1088.80 282.716  25
   4 -12   6 576.592 198.333  36
   4 -12   6 1107.37 259.309  27
   4 -12   7 1302.64 286.058  25
   4 -12   7 1367.56 268.189  27
   4 -12   8 618.347 208.505  25
   4 -12   8 388.164 208.926  27
   4 -12   9 1139.36 253.642  25
   4 -12   9 1504.80 292.121  27
   4 -12  10 368.564 178.705  25
   4 -12  10 770.099 229.218  27
   4 -12  11 519.781 176.751  25
   4 -12  11 974.053 233.420  27
   4 -12  12 1918.46 274.643  25
   4 -12  12 2241.60 287.352  27
   4 -12  13 169.337 133.123  25
   4 -12  13 190.781 154.773  27
   4 -12  14 502.574 152.305  25
   4 -12  14 442.611 142.812  27
   4 -12  15-56.1830 111.978  25
   4 -12  16 272.784 113.123  25
   4 -13 -16-125.668 129.361  35
  -4 -13  16 147.723 95.6484  27
   4 -13 -15-196.330 156.207  35
  -4 -13  15 313.649 127.732  27
   4 -13 -14-128.263 148.161  35
  -4 -13  14-11.3335 125.189  27
   4 -13 -13-76.1421 176.034  35
  -4 -13  13 86.0293 136.686  27
   4 -13 -12-26.4506 171.287  35
  -4 -13  12-273.558 177.814  27
   4 -13 -11 342.072 188.180  35
   4 -13 -11 732.729 186.425  27
   4 -13 -10 226.104 175.678  35
  -4 -13  10 118.669 146.926  27
   4 -13 -10-134.262 149.779  27
   4 -13  -9 633.273 202.250  27
   4 -13  -9 320.498 201.897  35
  -4 -13   9 1028.64 230.877  27
   4 -13  -8 78.5044 182.838  35
  -4 -13   8-31.1527 169.124  27
   4 -13  -8-77.3082 166.278  27
   4 -13  -7 54.0191 191.887  35
  -4 -13   7 352.504 186.377  27
   4 -13  -7 227.782 172.914  27
   4 -13  -6 369.414 231.932  35
  -4 -13   6 317.555 190.221  27
   4 -13  -6 639.694 224.160  27
   4 -13  -5 245.399 197.007  35
   4 -13  -5-129.758 150.072  27
   4 -13  -4-296.592 229.255  35
   4 -13  -4 0.47666 158.840  27
   4 -13  -3 7.84471 155.651  27
   4 -13  -2 7.37204 164.457  27
   4 -13  -1 452.724 209.381  36
   4 -13  -1 330.208 201.420  27
   4 -13   0 155.435 173.979  36
   4 -13   0-154.161 185.299  27
   4 -13   1 93.1089 172.950  36
   4 -13   1 73.0805 167.672  27
   4 -13   2-66.8378 166.085  25
   4 -13   2 288.276 164.034  36
   4 -13   2 46.7619 155.757  27
   4 -13   3 806.105 208.396  25
   4 -13   3 487.761 189.584  36
   4 -13   3 617.407 215.355  27
   4 -13   4 59.6691 151.439  25
   4 -13   4-262.577 190.376  36
   4 -13   4 1.77224 173.858  27
   4 -13   5 999.032 236.949  25
   4 -13   5 1081.56 241.114  27
   4 -13   6 40.2237 152.180  25
   4 -13   6-3.34851 173.194  27
   4 -13   7 373.473 170.017  25
   4 -13   7 377.888 194.899  27
   4 -13   8 272.243 159.146  25
   4 -13   8 382.138 193.794  27
   4 -13   9 66.7002 132.542  25
   4 -13   9 183.767 159.740  27
   4 -13  10 1101.88 232.394  25
   4 -13  10 903.383 208.524  27
   4 -13  11 931.601 202.440  25
   4 -13  11 1280.04 225.861  27
   4 -13  12 60.8727 123.759  25
   4 -13  12 291.103 143.888  27
   4 -13  13 353.286 129.277  25
   4 -13  13 167.122 130.437  27
   4 -14 -13-7.34924 128.518  35
   4 -14 -12 174.820 149.325  35
  -4 -14  12 91.4542 106.110  27
   4 -14 -11 772.790 218.207  35
  -4 -14  11 2916.88 263.644  27
   4 -14 -10-69.2741 171.520  35
  -4 -14  10 198.281 135.628  27
   4 -14  -9 61.5076 144.488  35
  -4 -14   9 265.087 146.181  27
   4 -14  -9 416.582 161.026  27
   4 -14  -8 152.827 149.806  35
  -4 -14   8 290.092 154.974  27
   4 -14  -8-92.5666 132.222  27
   4 -14  -7 93.1201 153.543  35
   4 -14  -7-90.6740 165.959  27
   4 -14  -6-217.653 161.014  27
   4 -14  -5 304.664 182.683  27
   4 -14  -4-99.2991 163.956  36
   4 -14  -4 28.6537 155.311  27
   4 -14  -3 396.896 181.473  36
   4 -14  -3 496.578 183.267  27
   4 -14  -2 833.725 203.425  36
   4 -14  -2 594.235 196.377  27
   4 -14  -1-29.3389 144.038  36
   4 -14  -1-245.709 178.871  27
   4 -14   0 1485.32 244.425  36
   4 -14   0 1560.83 270.461  27
   4 -14   1 17.5638 157.639  36
   4 -14   1-15.3647 142.731  27
   4 -14   2 486.290 188.013  27
   4 -14   3 269.503 167.768  27
   4 -14   4 679.432 197.621  27
   4 -14   5 26.7721 136.992  27
   4 -14   6-123.270 170.326  27
   4 -14   7 96.5047 142.882  27
   4 -14   8-91.3504 132.772  27
   4 -14   9 49.0790 124.971  27
   4 -14  10 627.082 153.685  27
   4 -14  11 1478.92 187.100  27
   4 -15  -7 3656.13 287.155  36
   4 -15  -6 236.817 126.595  36
   4 -15  -6 74.8170 123.915  27
   4 -15  -5 696.457 157.476  36
   4 -15  -5 1179.00 199.850  27
   4 -15  -4 439.042 141.540  36
   4 -15  -4 486.407 152.511  27
   4 -15  -3 255.447 126.740  36
   4 -15  -3 75.4187 138.474  27
   4 -15  -2-119.159 126.233  36
   4 -15  -2-55.5667 127.702  27
   4 -15  -1-148.790 140.680  27
   4 -15   0 47.6753 132.818  27
   4 -15   1-139.607 141.718  27
   4 -15   2 94.5968 123.122  27
   4 -15   3 58.2094 114.035  27
   4 -15   4 87.8151 125.004  27
   4 -15   5 100.400 123.958  27
   4 -15   6 49.6473 115.549  27
   4 -15   7 351.459 127.825  27
   5   0 -27-89.8296 116.534  29
   5   0 -26-91.9560 131.571  29
   5   0 -25 8.79558 146.302  29
  -5   0  24-82.1468 139.507  32
   5   0 -24 113.013 185.292  29
   5   0 -23-49.9082 199.113  29
  -5   0  23-76.1508 124.092  32
  -5   0  22-104.337 134.438  32
   5   0 -22 180.778 198.020  29
   5   0 -22-163.265 195.327  22
   5   0 -21 1695.43 330.041  22
  -5   0  21 2313.06 327.247  32
   5   0 -21 2425.06 371.830  29
   5   0 -20 126.953 196.699  29
  -5   0  20 141.664 155.335  32
  -5   0  19 591.252 188.782  32
   5   0 -19 349.728 207.707  29
  -5   0  18 187.760 164.675  31
   5   0 -18-57.5283 215.945  29
  -5   0  18-15.6390 126.217  32
   5   0 -17 4959.19 438.669  29
  -5   0  17 4856.24 434.918  32
   5   0 -16 167.603 253.914  20
   5   0 -15 361.950 254.739  20
   5   0 -14-101.342 211.049  20
   5   0 -13 80936.4 2069.64  20
   5   0 -12-68.3129 193.374  20
   5   0 -11-281.961 240.604  20
   5   0 -10-93.5372 203.935  20
   5   0  -9 42580.9 1324.53  20
   5   0  -8-31.4624 145.200  20
   5   0  -7 15470.3 734.519  20
   5   0  -6-59.0168 144.609  20
   5   0  -5 38825.5 1035.13  20
[truncated: 516,163 more chars]
